# Supplementary material for: DNA methylation in ductal carcinoma in situ related with future development of invasive breast cancer
Source: Clin Epigenetics. 2015 Jul 25;7(1):75. doi: 10.1186/s13148-015-0094-0 (PMC4514996; doi:10.1186/s13148-015-0094-0)
Supplement: Additional file 4: — Supplemental Table S1. 641 CpG sites significantly associated with development of invasive ductal carcinoma. [file 13148_2015_94_MOESM4_ESM.xls]

## Sheet: Supplemental Table 1
Supplemental Table 1. 641 CpG sites significantly associated with development of invasive ductal carcinoma
Illumina CG ID	Chromosome	Genomic Location	Gene	Gene Group	Relation to CpG Island	Hazard Ratio	Lower 95% CI	Upper 95% CI	P-value	Median Δβ	PCGT	TFBSany	Diff Meth Normal and DCIS
cg15786837	17	46806935	HOXB13	TSS1500	S_Shore	1.86	1.37	2.53	6.97e-05	0.13	TRUE	TRUE	TRUE
cg22030072	2	119603673	EN1	Body	Island	3.61	1.89	6.88	9.54e-05	0.12	TRUE	FALSE	FALSE
cg13604794	17	48050338	DLX4	Body	Island	1.92	1.37	2.69	0.000147	0.19	TRUE	FALSE	TRUE
cg18944010	1	119522855	TBX15	5'UTR	S_Shore	2.12	1.43	3.15	0.000188	0.12	TRUE	FALSE	TRUE
cg01002529	3	69591807			Island	2.35	1.49	3.7	0.000223	0.12	FALSE	TRUE	FALSE
cg08261841	7	142982463	TMEM139	5'UTR	N_Shelf	0.56	0.41	0.77	0.000282	-0.27	FALSE	FALSE	FALSE
cg02926307	12	106520198	NUAK1	Body		0.4	0.25	0.66	0.00036	-0.18	FALSE	FALSE	TRUE
cg05075579	11	121421206	SORL1	Body		3.6	1.77	7.31	0.000399	0.14	FALSE	FALSE	TRUE
cg15350661	12	322641	SLC6A12	5'UTR		2.31	1.45	3.68	0.00041	0.34	FALSE	FALSE	FALSE
cg02770983	11	31822341	PAX6	Body	S_Shore	2.11	1.39	3.2	0.000466	0.1	TRUE	TRUE	FALSE
cg00232535	7	5593287			N_Shore	0.47	0.3	0.71	0.000479	-0.14	FALSE	FALSE	FALSE
cg18343474	1	229566908			N_Shore	1.93	1.33	2.8	0.000487	0.18	FALSE	FALSE	TRUE
cg00725138	22	19716556			N_Shore	0.5	0.34	0.74	0.000534	-0.21	FALSE	TRUE	TRUE
cg03695909	X	47346601			S_Shelf	0.3	0.15	0.59	0.000549	-0.12	FALSE	FALSE	FALSE
cg26236177	14	61110649			S_Shore	1.77	1.28	2.44	0.00056	0.23	FALSE	TRUE	FALSE
cg13434989	13	78493305	EDNRB	TSS1500	Island	1.83	1.3	2.58	0.000567	0.23	FALSE	FALSE	TRUE
cg24006505	6	41337238			N_Shore	1.95	1.33	2.85	0.000604	0.1	FALSE	FALSE	FALSE
cg04636194	X	49594154	PAGE4	5'UTR		0.43	0.27	0.7	0.000607	-0.2	FALSE	FALSE	FALSE
cg23429749	14	102050815			Island	0.47	0.31	0.72	0.000612	-0.17	FALSE	TRUE	FALSE
cg05231018	17	46806763	HOXB13	TSS1500	S_Shore	1.7	1.25	2.3	0.000618	0.12	TRUE	FALSE	FALSE
cg02492708	16	2005062	RPL3L	TSS1500		0.5	0.34	0.75	0.000624	-0.14	FALSE	FALSE	FALSE
cg21211271	1	6265071	RNF207	TSS1500	N_Shore	2.37	1.44	3.9	0.000648	0.1	TRUE	FALSE	FALSE
cg16009714	17	70241415				3.47	1.7	7.12	0.00066	0.11	FALSE	FALSE	TRUE
cg00321709	10	135341933	CYP2E1	Body	Island	2.04	1.35	3.08	0.000669	0.16	FALSE	FALSE	FALSE
cg20401252	2	5834062	SOX11	1stExon	Island	1.89	1.31	2.73	0.00067	0.15	FALSE	TRUE	TRUE
cg19827511	14	93580644	ITPK1	Body	N_Shore	0.56	0.4	0.78	0.000686	-0.12	FALSE	TRUE	FALSE
cg10827488	11	113953838	ZBTB16	Body	Island	3.42	1.68	6.96	0.000697	0.12	TRUE	TRUE	FALSE
cg04327247	9	100564659			N_Shore	0.5	0.34	0.75	0.000784	-0.11	FALSE	TRUE	FALSE
cg26511386	7	142982262	TMEM139	5'UTR	N_Shelf	0.52	0.36	0.76	0.000802	-0.24	FALSE	FALSE	FALSE
cg00332067	12	55004429	GLYCAM1	TSS200		2.1	1.36	3.24	0.00083	0.21	FALSE	TRUE	FALSE
cg00032205	8	98290372	TSPYL5	TSS200	Island	1.98	1.33	2.96	0.000858	0.12	FALSE	FALSE	TRUE
cg06113001	12	55002180	GLYCAM1	Body		2.08	1.35	3.2	0.000881	0.16	FALSE	TRUE	FALSE
cg12748511	7	220143	FAM20C	Body	S_Shore	2.88	1.54	5.38	0.000892	0.16	FALSE	FALSE	FALSE
cg02903192	18	29027745	DSG3	1stExon		2	1.33	3.02	0.00091	0.13	FALSE	TRUE	TRUE
cg09544050	8	143580965	BAI1	Body	Island	2.5	1.45	4.29	0.00091	0.18	FALSE	FALSE	FALSE
cg05527530	1	197882003	LHX9	Body	S_Shore	1.58	1.21	2.07	0.000932	0.15	TRUE	FALSE	TRUE
cg10016380	13	78493313	EDNRB	TSS1500	Island	1.75	1.26	2.44	0.000945	0.29	FALSE	FALSE	TRUE
cg10846853	6	32632859	HLA-DQB1	Body	Island	1.7	1.24	2.33	0.000988	0.1	FALSE	TRUE	TRUE
cg03353971	17	31254616	TMEM98	TSS1500	N_Shore	2.18	1.37	3.47	0.001	0.11	FALSE	FALSE	FALSE
cg01664108	5	1005570			Island	2.57	1.46	4.52	0.00102	0.15	FALSE	FALSE	TRUE
cg01049530	4	81952008	BMP3	TSS200	Island	1.97	1.32	2.96	0.00102	0.15	TRUE	FALSE	TRUE
cg02842869	17	79921131			S_Shore	0.39	0.22	0.68	0.00102	-0.11	FALSE	FALSE	FALSE
cg16401207	10	53182118	PRKG1	Body		0.41	0.24	0.7	0.00103	-0.13	TRUE	FALSE	TRUE
cg24914355	2	176959229	HOXD13	Body	S_Shore	2.19	1.37	3.49	0.00106	0.14	TRUE	TRUE	TRUE
cg10976961	1	145474899	ANKRD34A	3'UTR	S_Shore	0.35	0.18	0.65	0.00109	-0.13	FALSE	FALSE	FALSE
cg09967633	16	84918794	CRISPLD2	Body		1.76	1.25	2.47	0.00111	0.2	FALSE	FALSE	TRUE
cg19605644	16	945558	LMF1	Body	Island	0.5	0.33	0.76	0.00112	-0.16	FALSE	FALSE	FALSE
cg06062984	3	22413960			Island	1.57	1.2	2.06	0.00113	0.21	FALSE	FALSE	TRUE
cg03115558	10	72200789	NODAL	Body	Island	1.47	1.16	1.85	0.00117	0.15	FALSE	FALSE	TRUE
cg27159719	8	133772742	TMEM71	1stExon		1.75	1.25	2.46	0.00119	0.15	FALSE	FALSE	TRUE
cg15502231	7	107235907	BCAP29	Body		0.21	0.08	0.54	0.0012	-0.1	FALSE	FALSE	FALSE
cg09314421	8	21771252	DOK2	TSS200	S_Shore	2.07	1.33	3.22	0.00123	0.24	FALSE	TRUE	FALSE
cg10890403	12	132336407			S_Shore	2.52	1.44	4.42	0.00123	0.17	FALSE	FALSE	FALSE
cg14687029	11	41519708				1.84	1.27	2.67	0.00124	0.19	FALSE	FALSE	TRUE
cg23658739	21	44257296			N_Shore	0.42	0.24	0.71	0.00124	-0.15	FALSE	FALSE	FALSE
cg17807479	17	11145042	SHISA6	1stExon	Island	1.9	1.29	2.81	0.00127	0.14	TRUE	TRUE	FALSE
cg21580428	5	140792814	PCDHGA4	Body	N_Shore	1.76	1.25	2.47	0.00131	0.15	FALSE	FALSE	TRUE
cg24648715	X	102863004	TCEAL3	5'UTR	Island	1.88	1.28	2.75	0.00133	0.12	FALSE	TRUE	TRUE
cg05908241	7	143109367				2.51	1.43	4.41	0.00134	0.13	FALSE	FALSE	TRUE
cg01032650	20	3654766	ADAM33	Body	Island	2.2	1.36	3.57	0.00142	0.31	TRUE	TRUE	FALSE
cg08669096	11	121229765			N_Shelf	2.05	1.32	3.18	0.00143	0.22	FALSE	FALSE	TRUE
cg25594736	15	67391147	SMAD3	Body		4.31	1.76	10.56	0.00143	0.14	FALSE	TRUE	FALSE
cg25199322	1	151693838	C1orf230	TSS200	N_Shore	1.44	1.15	1.81	0.00144	0.26	FALSE	FALSE	TRUE
cg11382963	8	72754469	MSC	3'UTR	Island	1.99	1.3	3.03	0.00145	0.15	TRUE	FALSE	TRUE
cg26354128	14	93897195	KIAA1409	5'UTR	Island	1.55	1.18	2.03	0.00151	0.22	FALSE	TRUE	TRUE
cg03319887	15	35967512				2.41	1.4	4.16	0.00151	0.1	FALSE	TRUE	FALSE
cg17590657	6	29973669	HLA-J	TSS200	N_Shore	2.54	1.43	4.51	0.00154	0.1	FALSE	FALSE	FALSE
cg03770703	1	183388108	NMNAT2	TSS1500	S_Shore	2.06	1.32	3.22	0.00156	0.12	FALSE	FALSE	FALSE
cg13338137	13	79169966			N_Shore	1.97	1.29	3.01	0.00157	0.11	FALSE	TRUE	TRUE
cg15706936	2	237079766			N_Shore	2.6	1.44	4.71	0.00157	0.13	FALSE	TRUE	TRUE
cg12355586	6	148869895	SASH1	3'UTR		1.84	1.26	2.68	0.00158	0.28	FALSE	TRUE	TRUE
cg24859722	3	50377836	RASSF1	Body	Island	2.2	1.35	3.58	0.00158	0.16	TRUE	TRUE	TRUE
cg04840290	10	72201668	NODAL	TSS1500	S_Shore	1.72	1.23	2.41	0.00158	0.3	FALSE	FALSE	FALSE
cg17830308	5	134872124	NEUROG1	TSS1500	S_Shore	1.64	1.21	2.23	0.00159	0.18	TRUE	FALSE	FALSE
cg23167259	10	102495509			Island	2.39	1.39	4.11	0.00161	0.11	FALSE	FALSE	TRUE
cg25913233	5	151066683	SPARC	TSS200		2.33	1.38	3.94	0.00161	0.15	FALSE	TRUE	TRUE
cg07385778	3	72320634				3.18	1.55	6.54	0.00162	0.17	FALSE	FALSE	TRUE
cg22151644	12	54444047	HOXC4	5'UTR	N_Shore	1.94	1.28	2.92	0.00163	0.16	TRUE	TRUE	TRUE
cg02976699	9	17907163			Island	2.04	1.31	3.17	0.00164	0.14	FALSE	FALSE	TRUE
cg02139338	10	134108333	STK32C	Body		3.14	1.54	6.42	0.00167	0.16	FALSE	FALSE	FALSE
cg00471159	7	107641796	LAMB1	Body	Island	2.49	1.41	4.4	0.00171	0.15	TRUE	TRUE	FALSE
cg06487082	18	56530106	ZNF532	1stExon	N_Shore	2.74	1.46	5.15	0.00172	0.2	FALSE	TRUE	TRUE
cg08040115	16	87581757			N_Shelf	1.94	1.28	2.93	0.00177	0.18	FALSE	FALSE	FALSE
cg21122693	4	2513755	RNF4	Body		2.55	1.42	4.59	0.00179	0.19	FALSE	FALSE	TRUE
cg03870261	19	2428514	LMNB2	3'UTR	Island	1.94	1.28	2.95	0.00179	0.26	FALSE	FALSE	FALSE
cg20461912	3	138664350	FOXL2	1stExon	Island	2.19	1.34	3.58	0.0018	0.12	TRUE	FALSE	TRUE
cg02375166	11	58291656				2.08	1.31	3.31	0.0018	0.18	FALSE	FALSE	TRUE
cg06589596	17	38120485	GSDMA	5'UTR		0.67	0.53	0.86	0.0018	-0.26	FALSE	FALSE	FALSE
cg11513700	7	27245296			Island	2.45	1.39	4.31	0.00184	0.11	FALSE	TRUE	FALSE
cg16102971	17	78424330			N_Shelf	0.4	0.22	0.71	0.00186	-0.12	FALSE	FALSE	FALSE
cg03927812	11	130271903				2.23	1.35	3.71	0.00188	0.12	FALSE	FALSE	TRUE
cg24632873	3	50561368				0.42	0.24	0.72	0.00189	-0.1	FALSE	TRUE	TRUE
cg19456622	13	53423132	PCDH8	TSS1500	N_Shore	1.67	1.21	2.3	0.00192	0.17	TRUE	FALSE	TRUE
cg15916399	18	67068457	DOK6	1stExon	Island	1.82	1.25	2.66	0.00192	0.15	TRUE	TRUE	TRUE
cg20216854	X	19817872	SH3KBP1	Body		1.9	1.27	2.86	0.00194	0.14	FALSE	TRUE	FALSE
cg03847932	3	73045556	PPP4R2	TSS1500	N_Shore	2.67	1.43	4.97	0.00196	0.29	FALSE	FALSE	FALSE
cg04844987	10	114136053	ACSL5	5'UTR		1.74	1.23	2.48	0.00199	0.15	FALSE	TRUE	FALSE
cg16063312	10	22725587			Island	2.34	1.36	4.03	0.00205	0.14	FALSE	FALSE	TRUE
cg14437725	9	137787387				2.08	1.3	3.3	0.00205	0.2	FALSE	FALSE	FALSE
cg03544474	3	126206070	UROC1	Body		1.85	1.25	2.73	0.00206	0.15	FALSE	FALSE	FALSE
cg21017887	14	105400489			S_Shore	2.62	1.42	4.85	0.00207	0.11	FALSE	FALSE	FALSE
cg08310363	19	13984736	MIR181C	TSS1500	Island	1.66	1.2	2.29	0.00208	0.13	FALSE	FALSE	FALSE
cg18440777	11	68157499	LRP5	Body	N_Shore	0.53	0.36	0.8	0.00212	-0.11	FALSE	TRUE	FALSE
cg10997718	2	162275690	TBR1	Body	S_Shore	1.72	1.22	2.44	0.00214	0.22	TRUE	TRUE	TRUE
cg03811055	X	16888211	RBBP7	1stExon	Island	1.98	1.28	3.07	0.00216	0.16	TRUE	FALSE	FALSE
cg11706226	15	81391334				1.94	1.27	2.96	0.00218	0.14	FALSE	TRUE	TRUE
cg16561893	6	85483536			Island	1.72	1.22	2.44	0.00222	0.23	FALSE	FALSE	TRUE
cg13099330	3	139257799	RBP1	Body	Island	2.03	1.29	3.21	0.00223	0.17	FALSE	TRUE	TRUE
cg16578883	5	58421559	PDE4D	Body		2.47	1.38	4.43	0.00226	0.12	FALSE	FALSE	FALSE
cg17167253	2	119603383	EN1	Body	Island	2.06	1.29	3.27	0.00227	0.14	TRUE	FALSE	FALSE
cg09438069	4	187581093	FAT1	Body		1.38	1.12	1.69	0.00228	0.36	FALSE	FALSE	FALSE
cg13074173	8	144462007	RHPN1	Body	Island	0.43	0.25	0.74	0.00228	-0.11	FALSE	FALSE	FALSE
cg12188268	14	100111299	HHIPL1	TSS200	Island	1.63	1.19	2.24	0.00229	0.23	FALSE	FALSE	TRUE
cg24786650	8	143879805			Island	2.1	1.3	3.38	0.00229	0.25	FALSE	FALSE	FALSE
cg13184019	6	32169790	NOTCH4	Body		0.59	0.43	0.83	0.00231	-0.25	FALSE	TRUE	FALSE
cg06828143	5	10490335				1.63	1.19	2.24	0.00235	0.2	FALSE	FALSE	TRUE
cg18352882	10	22725345			N_Shore	1.79	1.23	2.61	0.0024	0.14	FALSE	FALSE	FALSE
cg23709290	X	21393508	CNKSR2	Body	S_Shore	2.54	1.39	4.64	0.00244	0.14	TRUE	TRUE	TRUE
cg01733438	17	75276069	SEPT9	TSS1500	N_Shore	2.28	1.34	3.87	0.00246	0.13	TRUE	FALSE	TRUE
cg20191922	11	124708539			N_Shore	2.69	1.42	5.12	0.00248	0.16	FALSE	FALSE	FALSE
cg12699433	20	42142897	L3MBTL	TSS200	N_Shore	0.44	0.25	0.75	0.00249	-0.12	FALSE	FALSE	FALSE
cg22557091	11	31827920	PAX6	Body	Island	1.96	1.27	3.03	0.00251	0.14	TRUE	TRUE	TRUE
cg25678088	7	96632460	DLX6AS	Body	S_Shore	1.72	1.21	2.45	0.00252	0.11	FALSE	TRUE	TRUE
cg21078198	7	6189918	USP42	Body	N_Shelf	2.47	1.37	4.43	0.00255	0.17	FALSE	TRUE	TRUE
cg13295463	5	140255069	PCDHA7	Body	N_Shore	1.57	1.17	2.09	0.00255	0.15	FALSE	FALSE	FALSE
cg15377518	2	145278113	ZEB2	TSS200	N_Shelf	2.07	1.29	3.33	0.00256	0.1	TRUE	TRUE	FALSE
cg18674643	4	154713748			Island	1.75	1.22	2.53	0.00256	0.16	FALSE	TRUE	FALSE
cg07836142	6	28411423	ZSCAN23	TSS200		2.63	1.4	4.94	0.00258	0.13	FALSE	FALSE	TRUE
cg01320130	1	67600311			N_Shore	1.87	1.25	2.82	0.00259	0.12	FALSE	FALSE	FALSE
cg04226536	11	111411071	LAYN	TSS200	Island	2.73	1.42	5.25	0.00261	0.12	TRUE	FALSE	TRUE
cg05758861	8	143580823	BAI1	Body	Island	2.06	1.29	3.29	0.00263	0.15	FALSE	FALSE	FALSE
cg04636538	4	138451066	PCDH18	1stExon		2.75	1.42	5.33	0.00265	0.11	TRUE	TRUE	FALSE
cg20777390	12	123587316	PITPNM2	5'UTR		0.52	0.34	0.8	0.00267	-0.13	TRUE	FALSE	TRUE
cg04736951	4	6725338			N_Shelf	0.46	0.27	0.76	0.00269	-0.21	FALSE	FALSE	TRUE
cg18105842	17	7341440	FGF11	TSS1500	N_Shore	2.22	1.32	3.74	0.00269	0.16	FALSE	FALSE	FALSE
cg17258387	2	174924430				3.53	1.55	8.04	0.0027	0.11	FALSE	FALSE	FALSE
cg23580945	17	37186341				0.43	0.25	0.75	0.0027	-0.1	FALSE	FALSE	FALSE
cg22294063	8	21964567	NUDT18	3'UTR	N_Shore	0.57	0.4	0.82	0.00271	-0.11	FALSE	FALSE	TRUE
cg05422022	6	168533689			S_Shelf	1.91	1.25	2.92	0.00272	0.17	FALSE	FALSE	TRUE
cg13354872	15	65550813	PARP16	3'UTR		1.98	1.27	3.09	0.00272	0.17	FALSE	TRUE	TRUE
cg26842596	19	15121297	CCDC105	TSS1500	N_Shore	1.56	1.17	2.09	0.00273	0.14	FALSE	FALSE	FALSE
cg04871131	7	94954202	PON1	TSS1500	S_Shore	2.74	1.41	5.29	0.00277	0.18	FALSE	FALSE	TRUE
cg01655658	6	30227583	HLA-L	Body	Island	2.11	1.29	3.45	0.0028	0.19	FALSE	FALSE	FALSE
cg02932805	X	40031550	BCOR	5'UTR	Island	2.18	1.31	3.64	0.00289	0.15	FALSE	FALSE	TRUE
cg07500325	21	47062264			Island	1.57	1.17	2.12	0.00289	0.21	FALSE	TRUE	FALSE
cg17030233	2	119607573			Island	1.9	1.25	2.91	0.00293	0.14	FALSE	TRUE	TRUE
cg16533359	6	11710597				1.84	1.23	2.74	0.00297	0.18	FALSE	FALSE	FALSE
cg22845236	5	140255449	PCDHA7	Body	Island	1.73	1.21	2.5	0.00297	0.12	FALSE	TRUE	FALSE
cg19455171	14	100943011	WDR25	Body		0.68	0.52	0.88	0.00298	-0.17	FALSE	FALSE	TRUE
cg18733757	10	114134878	ACSL5	TSS1500		2.21	1.31	3.73	0.00298	0.14	FALSE	FALSE	FALSE
cg12936335	6	150286212	ULBP1	Body	Island	1.94	1.25	2.99	0.003	0.17	TRUE	FALSE	TRUE
cg19351838	12	132333341	MMP17	Body	N_Shore	1.83	1.23	2.72	0.00303	0.24	FALSE	FALSE	TRUE
cg03307177	3	196347230				1.92	1.25	2.96	0.00304	0.2	FALSE	FALSE	FALSE
cg11336938	6	31476279	MICB	Body		0.55	0.37	0.82	0.00304	-0.18	FALSE	FALSE	FALSE
cg22829917	12	54357408	HOTAIR	Body	S_Shore	1.89	1.24	2.89	0.00305	0.14	FALSE	TRUE	TRUE
cg05967403	13	28367245	GSX1	Body	Island	1.53	1.16	2.03	0.00306	0.29	TRUE	TRUE	TRUE
cg08128361	16	67336052	KCTD19	Body		2.29	1.32	3.98	0.00307	0.1	FALSE	TRUE	TRUE
cg09797577	6	28778226			N_Shelf	1.51	1.15	1.99	0.00307	0.22	FALSE	FALSE	TRUE
cg24791965	4	102132302	PPP3CA	Body		0.52	0.34	0.8	0.00308	-0.1	FALSE	FALSE	TRUE
cg13506296	9	138381427			S_Shore	0.67	0.52	0.87	0.0031	-0.17	FALSE	FALSE	TRUE
cg07875121	5	139641530	PFDN1	Body		0.31	0.14	0.67	0.00316	-0.1	FALSE	TRUE	TRUE
cg26189983	1	12227700	TNFRSF1B	Body	Island	1.77	1.21	2.6	0.00316	0.23	FALSE	FALSE	TRUE
cg09858951	10	132860218				2.32	1.33	4.05	0.00317	0.18	FALSE	FALSE	FALSE
cg19375403	1	3807709	C1orf174	Body	N_Shore	1.71	1.2	2.45	0.00318	0.27	FALSE	FALSE	TRUE
cg02449166	10	131748481	EBF3	Body		1.86	1.23	2.81	0.00319	0.18	TRUE	TRUE	TRUE
cg02598079	2	64834106			N_Shelf	1.81	1.22	2.68	0.00319	0.13	FALSE	FALSE	FALSE
cg10416963	4	121844401	PRDM5	TSS1500	S_Shore	1.51	1.15	1.99	0.00323	0.24	FALSE	FALSE	TRUE
cg02913511	2	97454042	CNNM4	Body		0.49	0.3	0.79	0.00323	-0.13	FALSE	FALSE	FALSE
cg05296192	14	88790393	KCNK10	Body	Island	1.87	1.23	2.83	0.00324	0.18	TRUE	TRUE	TRUE
cg24405174	7	135346500	PL-5283	TSS1500	N_Shore	2.52	1.36	4.66	0.00329	0.16	FALSE	FALSE	FALSE
cg20202413	3	46923068	PTH1R	5'UTR	N_Shore	1.62	1.17	2.23	0.00333	0.25	FALSE	FALSE	TRUE
cg11803389	1	45965020	CCDC163P	Body	N_Shore	0.34	0.16	0.7	0.00336	-0.11	FALSE	TRUE	FALSE
cg23443327	12	3248285	TSPAN9	5'UTR		1.99	1.26	3.15	0.00337	0.19	FALSE	TRUE	TRUE
cg00552696	10	29195190				1.5	1.14	1.96	0.00342	0.24	FALSE	FALSE	FALSE
cg16890879	X	25029629	ARX	Body	N_Shore	2.08	1.27	3.4	0.00342	0.14	TRUE	FALSE	FALSE
cg21348508	12	132928861			N_Shore	2.3	1.32	4.02	0.00343	0.17	FALSE	FALSE	FALSE
cg15739581	2	166626783	GALNT3	Body		2.7	1.39	5.27	0.00344	0.14	TRUE	TRUE	FALSE
cg21306949	6	164506692				2.26	1.31	3.9	0.00352	0.17	FALSE	TRUE	TRUE
cg00149213	1	160617124	SLAMF1	TSS200		1.65	1.18	2.31	0.00354	0.24	FALSE	TRUE	FALSE
cg00773370	12	6483772	SCNN1A	Body		0.59	0.42	0.84	0.00355	-0.11	FALSE	TRUE	TRUE
cg22646995	5	180541779			Island	1.59	1.16	2.18	0.00357	0.1	FALSE	FALSE	TRUE
cg24472375	6	108485102			N_Shore	1.49	1.14	1.95	0.00359	0.15	FALSE	TRUE	TRUE
cg02383785	7	127808848			Island	1.94	1.24	3.03	0.00361	0.14	FALSE	FALSE	FALSE
cg13431037	9	38319171				1.79	1.21	2.64	0.00362	0.17	FALSE	FALSE	TRUE
cg02936953	10	124639892	FAM24B	TSS1500	S_Shore	1.8	1.21	2.67	0.00362	0.18	FALSE	FALSE	FALSE
cg26856924	1	119542573			N_Shore	2.05	1.26	3.32	0.00365	0.18	FALSE	FALSE	TRUE
cg27213509	2	176947228	EVX2	Body	Island	2.49	1.35	4.61	0.00366	0.11	TRUE	TRUE	TRUE
cg17940464	17	75207380	SEC14L1	Body	N_Shelf	2.15	1.28	3.61	0.00367	0.15	FALSE	FALSE	TRUE
cg16920551	10	114136073	ACSL5	5'UTR		1.64	1.17	2.28	0.00367	0.2	FALSE	TRUE	TRUE
cg02360862	1	226411954	MIXL1	Body	S_Shore	1.64	1.17	2.29	0.00368	0.24	FALSE	FALSE	FALSE
cg14501638	8	143609540	BAI1	Body	Island	2.38	1.33	4.28	0.0037	0.12	FALSE	FALSE	FALSE
cg25629768	19	2428567	LMNB2	3'UTR	Island	2.39	1.33	4.31	0.0037	0.18	FALSE	FALSE	FALSE
cg10017118	19	17981930	SLC5A5	TSS1500	N_Shore	0.4	0.21	0.74	0.00373	-0.12	TRUE	FALSE	FALSE
cg16722947	6	30228431	HLA-L	Body	S_Shore	2.89	1.41	5.93	0.00375	0.12	FALSE	FALSE	TRUE
cg07143623	5	135313253				1.8	1.21	2.69	0.00375	0.16	FALSE	FALSE	FALSE
cg08672140	5	77845045	LHFPL2	5'UTR		2.78	1.39	5.56	0.00378	0.16	FALSE	FALSE	TRUE
cg13436843	6	30071601	TRIM31	Body	S_Shore	1.89	1.23	2.92	0.0038	0.12	FALSE	FALSE	FALSE
cg23054189	1	248020692	TRIM58	1stExon	Island	1.94	1.24	3.05	0.00383	0.15	FALSE	TRUE	TRUE
cg16775167	8	95229664	CDH17	TSS200		2.67	1.37	5.19	0.00383	0.18	FALSE	FALSE	FALSE
cg26435254	1	3087999	PRDM16	Body		2.8	1.39	5.62	0.00383	0.14	TRUE	FALSE	FALSE
cg00922378	14	105527251	GPR132	5'UTR		2.05	1.26	3.34	0.00389	0.12	FALSE	FALSE	FALSE
cg03662347	16	88603762			S_Shelf	0.46	0.27	0.78	0.00393	-0.14	FALSE	FALSE	FALSE
cg19766460	21	43528205	UMODL1	Body	S_Shore	1.39	1.11	1.74	0.00393	0.16	FALSE	FALSE	FALSE
cg08687941	16	57918350	CNGB1	Body	Island	2.94	1.41	6.11	0.00396	0.11	FALSE	TRUE	TRUE
cg16528511	6	84562892	RIPPLY2	TSS200	Island	1.37	1.11	1.7	0.00396	0.25	TRUE	FALSE	TRUE
cg02073839	6	168417743	KIF25	TSS1500		1.55	1.15	2.09	0.00397	0.2	FALSE	FALSE	TRUE
cg01679262	13	98606196	IPO5	5'UTR		1.64	1.17	2.31	0.00397	0.15	FALSE	FALSE	FALSE
cg07691306	19	953575	ARID3A	Body	S_Shelf	1.7	1.19	2.45	0.004	0.19	FALSE	FALSE	FALSE
cg00420717	X	69663586	DLG3	TSS1500	N_Shore	0.45	0.26	0.77	0.00402	-0.11	FALSE	FALSE	TRUE
cg27243624	12	63324472	PPM1H	Body	N_Shelf	3.03	1.42	6.46	0.00403	0.16	FALSE	TRUE	FALSE
cg22253945	2	105858489	GPR45	1stExon	N_Shore	0.6	0.42	0.85	0.00404	-0.29	FALSE	TRUE	TRUE
cg24515861	17	43922122	LOC100128977	Body		0.61	0.44	0.86	0.00407	-0.2	FALSE	TRUE	FALSE
cg03474687	14	104179160	XRCC3	5'UTR	N_Shelf	1.7	1.18	2.44	0.00408	0.16	FALSE	FALSE	TRUE
cg17813670	1	235301919	RBM34	Body		4.48	1.61	12.49	0.0041	0.11	FALSE	FALSE	TRUE
cg16380632	1	7637516	CAMTA1	Body		1.97	1.24	3.14	0.00411	0.14	FALSE	FALSE	FALSE
cg00154957	1	109850562	MYBPHL	TSS1500		0.66	0.5	0.88	0.00413	-0.21	FALSE	FALSE	TRUE
cg04096767	11	32449450	WT1	Body	Island	1.55	1.15	2.1	0.00417	0.17	TRUE	FALSE	FALSE
cg14838970	11	7533817	PPFIBP2	TSS1500	N_Shore	1.88	1.22	2.89	0.00418	0.18	FALSE	TRUE	TRUE
cg00554250	11	47281370	NR1H3	5'UTR		2.3	1.3	4.06	0.00419	0.16	FALSE	TRUE	FALSE
cg15885337	11	132813819	OPCML	TSS1500	Island	1.73	1.19	2.51	0.0042	0.14	TRUE	TRUE	TRUE
cg20256245	22	29877285	NEFH	Body	S_Shore	1.86	1.22	2.85	0.00422	0.17	TRUE	TRUE	TRUE
cg00510111	2	197458521	HECW2	TSS1500	Island	1.83	1.21	2.78	0.00425	0.11	FALSE	TRUE	FALSE
cg08243612	2	219763536			Island	2.06	1.26	3.39	0.00425	0.11	FALSE	FALSE	FALSE
cg00407944	9	139424152	NOTCH1	Body	N_Shore	2.2	1.28	3.77	0.00427	0.12	FALSE	FALSE	TRUE
cg01382137	13	53423078	PCDH8	TSS1500	N_Shore	1.47	1.13	1.92	0.00428	0.13	TRUE	FALSE	TRUE
cg26327071	17	46655818	HOXB4	TSS200	S_Shore	1.9	1.22	2.95	0.00429	0.15	TRUE	TRUE	TRUE
cg06236559	18	45458303	SMAD2	TSS1500	S_Shore	1.71	1.18	2.46	0.00431	0.25	FALSE	FALSE	FALSE
cg05573563	X	13751423	TRAPPC2	5'UTR	N_Shore	2.07	1.26	3.42	0.00432	0.15	FALSE	FALSE	TRUE
cg08859352	14	105996254	TMEM121	3'UTR	Island	1.93	1.23	3.04	0.00432	0.11	TRUE	TRUE	FALSE
cg23824666	6	28493661	GPX5	TSS200		1.71	1.18	2.48	0.00434	0.13	FALSE	TRUE	FALSE
cg15946224	14	56555040				0.55	0.36	0.83	0.00435	-0.11	FALSE	FALSE	TRUE
cg08783616	17	16389293	C17orf76	Body		1.73	1.19	2.53	0.00436	0.16	FALSE	FALSE	TRUE
cg00760014	1	19267827	IFFO2	Body		1.79	1.2	2.67	0.00436	0.14	FALSE	FALSE	FALSE
cg20232746	4	174440598			S_Shore	1.72	1.18	2.49	0.0044	0.1	FALSE	TRUE	FALSE
cg02008826	8	41505696	NKX6-3	TSS1500	N_Shore	1.65	1.17	2.33	0.00441	0.11	FALSE	TRUE	FALSE
cg15345769	14	104605957	KIF26A	Body	S_Shore	1.65	1.17	2.34	0.00443	0.25	FALSE	TRUE	FALSE
cg15590950	1	44874649	RNF220	5'UTR	S_Shore	1.68	1.18	2.41	0.00444	0.15	TRUE	TRUE	TRUE
cg03213289	20	61660250			Island	2.1	1.26	3.51	0.00444	0.21	FALSE	FALSE	FALSE
cg25392700	5	54477			S_Shore	1.98	1.24	3.16	0.00444	0.11	FALSE	FALSE	FALSE
cg11767442	21	45584432			Island	0.65	0.48	0.87	0.00445	-0.24	FALSE	FALSE	TRUE
cg14542583	19	38886667	SPRED3	Body	S_Shore	2.4	1.31	4.38	0.00451	0.13	FALSE	TRUE	TRUE
cg00270497	6	84562908	RIPPLY2	TSS200	Island	1.72	1.18	2.51	0.00451	0.14	TRUE	TRUE	TRUE
cg02366262	11	121297716			N_Shore	1.79	1.2	2.69	0.00454	0.26	FALSE	FALSE	TRUE
cg06559839	10	73133003			N_Shelf	2.1	1.26	3.52	0.00455	0.11	FALSE	TRUE	FALSE
cg00323915	7	150264987	GIMAP4	5'UTR		1.79	1.2	2.68	0.00456	0.17	FALSE	FALSE	FALSE
cg19867250	1	225648715				2.51	1.33	4.75	0.00457	0.18	FALSE	FALSE	FALSE
cg05697695	19	14584181	PTGER1	Body	Island	1.6	1.16	2.22	0.0046	0.11	FALSE	TRUE	FALSE
cg27385734	18	15003734			S_Shelf	0.5	0.31	0.81	0.00461	-0.11	FALSE	FALSE	TRUE
cg12969998	20	61689859				0.5	0.31	0.81	0.00461	-0.14	FALSE	FALSE	FALSE
cg05110389	15	92005188				2.13	1.26	3.6	0.00462	0.12	FALSE	FALSE	FALSE
cg12239580	3	43073058	FAM198A	Body		1.54	1.14	2.08	0.00462	0.24	FALSE	FALSE	FALSE
cg10013121	6	42227422	TRERF1	Body	Island	2.06	1.25	3.41	0.00467	0.12	FALSE	TRUE	TRUE
cg06399029	19	41102791	LTBP4	TSS1500	N_Shore	1.77	1.19	2.64	0.00467	0.19	TRUE	FALSE	FALSE
cg04777726	19	49340489	PLEKHA4	3'UTR	Island	1.91	1.22	2.99	0.00468	0.17	FALSE	FALSE	FALSE
cg27547543	6	31148524			Island	0.61	0.43	0.86	0.00469	-0.2	FALSE	FALSE	FALSE
cg00504599	17	79428036	BAHCC1	Body	Island	1.91	1.22	2.99	0.00476	0.24	FALSE	TRUE	FALSE
cg05403316	2	55339939				1.6	1.15	2.22	0.00477	0.13	FALSE	FALSE	TRUE
cg19593957	X	10588208	MID1	5'UTR	Island	1.58	1.15	2.17	0.00478	0.13	TRUE	FALSE	TRUE
cg13818276	22	32437865	SLC5A1	TSS1500	N_Shore	1.7	1.18	2.47	0.00478	0.14	FALSE	FALSE	TRUE
cg14676529	5	140235607	PCDHA6	Body	N_Shore	1.41	1.11	1.8	0.00478	0.16	FALSE	TRUE	TRUE
cg09838336	7	43733719	C7orf44	5'UTR		0.34	0.16	0.72	0.00482	-0.1	FALSE	FALSE	FALSE
cg18266594	3	24296286	THRB	5'UTR		0.42	0.23	0.77	0.00484	-0.13	FALSE	FALSE	FALSE
cg17156349	1	2100232	PRKCZ	Body		7.5	1.85	30.45	0.00485	0.1	FALSE	TRUE	FALSE
cg13168221	1	22962032	C1QA	TSS1500		1.9	1.21	2.96	0.00487	0.16	FALSE	FALSE	FALSE
cg27591349	10	54074250	DKK1	1stExon	Island	2.27	1.28	4	0.00489	0.11	TRUE	FALSE	FALSE
cg21277995	6	393239	IRF4	Body	Island	1.53	1.14	2.07	0.00491	0.17	FALSE	TRUE	TRUE
cg19368145	1	17248388	CROCC	TSS200		2.06	1.24	3.4	0.00492	0.13	FALSE	TRUE	TRUE
cg09548694	19	2123925	AP3D1	Body	S_Shelf	3.43	1.45	8.09	0.00493	0.11	FALSE	FALSE	FALSE
cg02756056	6	32813582	TAP1	Body	S_Shore	2.13	1.26	3.62	0.00496	0.15	TRUE	FALSE	FALSE
cg04238983	11	65210600	MIR612	TSS1500		2.85	1.37	5.92	0.00496	0.12	FALSE	FALSE	FALSE
cg21065196	15	89913423			N_Shore	1.72	1.18	2.52	0.00496	0.19	FALSE	TRUE	FALSE
cg14035749	9	100504065			S_Shore	2.12	1.25	3.59	0.005	0.14	FALSE	FALSE	FALSE
cg09509179	10	91598023			S_Shore	1.78	1.19	2.66	0.00501	0.12	FALSE	FALSE	FALSE
cg16799982	X	18907441	LOC100132163	TSS1500		0.57	0.38	0.84	0.00503	-0.17	FALSE	TRUE	TRUE
cg07057579	15	95870112			Island	2.23	1.27	3.91	0.00503	0.13	FALSE	TRUE	TRUE
cg16113681	22	19748925	TBX1	Body	Island	1.74	1.18	2.55	0.00503	0.27	TRUE	FALSE	FALSE
cg12756718	4	2047292			N_Shore	0.5	0.31	0.81	0.00504	-0.13	FALSE	FALSE	FALSE
cg13095698	X	84364580	SATL1	TSS1500		2.18	1.27	3.77	0.00504	0.24	FALSE	FALSE	FALSE
cg13153466	11	123008499	ASAM	Body		1.87	1.21	2.9	0.00504	0.2	FALSE	TRUE	FALSE
cg24452821	11	113953812	ZBTB16	Body	Island	4.76	1.6	14.16	0.00505	0.1	TRUE	TRUE	FALSE
cg17344040	11	64626220	EHD1	Body	S_Shelf	2.38	1.3	4.36	0.00508	0.15	FALSE	FALSE	FALSE
cg12383580	17	48167096	ITGA3	3'UTR		2.82	1.36	5.84	0.00516	0.12	FALSE	FALSE	FALSE
cg19797741	5	92910052	FLJ42709	Body	S_Shore	1.63	1.16	2.3	0.00516	0.27	FALSE	FALSE	FALSE
cg21097733	17	46623729	HOXB2	TSS1500	S_Shelf	2.23	1.27	3.9	0.00517	0.11	TRUE	TRUE	FALSE
cg25628433	2	101541328	NPAS2	Body		1.98	1.23	3.19	0.0052	0.16	TRUE	TRUE	FALSE
cg12243453	11	113775400	HTR3B	TSS200		1.91	1.21	3	0.00523	0.13	FALSE	FALSE	FALSE
cg17133446	22	26961427	TPST2	5'UTR		0.54	0.35	0.83	0.00524	-0.1	FALSE	FALSE	FALSE
cg25569248	2	220162085	PTPRN	Body	S_Shelf	0.49	0.3	0.81	0.00524	-0.16	FALSE	TRUE	FALSE
cg08906030	16	88625292			S_Shore	1.86	1.2	2.88	0.00526	0.13	FALSE	FALSE	FALSE
cg05242371	19	46286475	DMPK	TSS1500	N_Shelf	0.51	0.32	0.82	0.00527	-0.12	FALSE	TRUE	FALSE
cg06864083	17	40832319	CCR10	Body	Island	2.55	1.32	4.94	0.0053	0.16	TRUE	TRUE	TRUE
cg11220043	12	58275014				0.62	0.44	0.87	0.00532	-0.13	FALSE	FALSE	TRUE
cg12715235	8	82024860	PAG1	TSS1500	S_Shore	0.56	0.37	0.84	0.00532	-0.13	FALSE	FALSE	FALSE
cg09578568	4	113432770			S_Shore	1.89	1.21	2.96	0.00541	0.11	FALSE	FALSE	FALSE
cg05210501	7	27219344	HOXA10	1stExon	Island	1.96	1.22	3.14	0.00542	0.13	TRUE	TRUE	TRUE
cg03957481	22	50986962	KLHDC7B	1stExon	Island	2.14	1.25	3.66	0.00542	0.18	FALSE	FALSE	FALSE
cg04779161	19	46286064	DMPK	TSS1500	N_Shelf	0.17	0.05	0.6	0.00545	-0.11	FALSE	FALSE	FALSE
cg01775265	20	31780882	BASE	TSS1500		1.5	1.13	2	0.00546	0.23	FALSE	FALSE	TRUE
cg18901140	17	8908225			S_Shore	2.91	1.37	6.19	0.00547	0.14	FALSE	FALSE	TRUE
cg04219099	1	38261052	MANEAL	Body	S_Shore	1.58	1.14	2.18	0.0055	0.18	FALSE	FALSE	FALSE
cg20344326	6	137736599				1.54	1.13	2.08	0.0055	0.19	FALSE	FALSE	FALSE
cg24761507	17	35293930	LHX1	TSS1500	Island	1.41	1.11	1.8	0.00551	0.24	TRUE	TRUE	TRUE
cg05335577	X	70331493	IL2RG	TSS200		3.12	1.4	6.96	0.00552	0.12	FALSE	TRUE	FALSE
cg00577560	1	15271830	KIAA1026	Body		1.88	1.2	2.93	0.00553	0.14	FALSE	TRUE	TRUE
cg06132069	20	44686038	SLC12A5	Body	Island	1.47	1.12	1.93	0.00553	0.18	TRUE	FALSE	TRUE
cg08235970	1	18957023	PAX7	TSS1500	Island	1.42	1.11	1.83	0.00555	0.14	TRUE	FALSE	TRUE
cg20829347	13	112720927	SOX1	TSS1500	Island	1.73	1.17	2.55	0.00556	0.14	TRUE	TRUE	TRUE
cg08598780	11	116660514	APOA5	3'UTR	N_Shore	0.36	0.18	0.74	0.00559	-0.12	FALSE	FALSE	FALSE
cg27147819	20	21378074	NKX2-4	TSS200	Island	1.6	1.15	2.24	0.0056	0.16	TRUE	TRUE	TRUE
cg00575005	6	84562888	RIPPLY2	TSS200	Island	1.45	1.11	1.89	0.00561	0.18	TRUE	FALSE	TRUE
cg09973284	12	54346155			N_Shore	1.39	1.1	1.74	0.00562	0.28	FALSE	FALSE	FALSE
cg13623495	6	10426099			N_Shore	1.95	1.22	3.13	0.00562	0.22	FALSE	FALSE	FALSE
cg22309950	2	204571377	CD28	5'UTR		2.25	1.27	3.99	0.00562	0.11	FALSE	FALSE	FALSE
cg07069934	15	89192956	ISG20	Body		1.91	1.21	3.01	0.00563	0.19	FALSE	FALSE	FALSE
cg27391093	2	105372650				0.66	0.49	0.88	0.00564	-0.19	FALSE	FALSE	TRUE
cg24726137	17	74524852	CYGB	Body		2.74	1.34	5.61	0.00565	0.12	TRUE	FALSE	FALSE
cg08574632	17	26794815				2.13	1.25	3.63	0.00569	0.18	FALSE	FALSE	TRUE
cg22821947	11	133837401				1.54	1.13	2.09	0.0057	0.2	FALSE	TRUE	TRUE
cg16063162	12	89721406				0.65	0.48	0.88	0.00571	-0.2	FALSE	TRUE	TRUE
cg21550483	17	6984106	CLEC10A	TSS1500		1.61	1.15	2.25	0.00571	0.14	FALSE	FALSE	TRUE
cg09797463	10	90995297	LIPA	Body		1.97	1.22	3.18	0.00571	0.18	TRUE	FALSE	TRUE
cg23288563	14	21491469	NDRG2	Body	N_Shore	2.1	1.24	3.56	0.00572	0.13	TRUE	TRUE	TRUE
cg16360310	5	139036605	CXXC5	5'UTR		0.62	0.44	0.87	0.00574	-0.21	FALSE	FALSE	TRUE
cg11249486	12	322659	SLC6A12	5'UTR		1.57	1.14	2.16	0.00574	0.32	FALSE	FALSE	TRUE
cg02851793	10	70849854	SRGN	Body		2.16	1.25	3.74	0.00575	0.12	FALSE	TRUE	FALSE
cg18170229	12	322587	SLC6A12	5'UTR		1.56	1.14	2.15	0.00575	0.25	FALSE	FALSE	FALSE
cg03585778	1	205537837	MFSD4	TSS1500	Island	1.6	1.15	2.23	0.00577	0.12	TRUE	FALSE	TRUE
cg09017941	1	229163577				1.58	1.14	2.19	0.00579	0.18	FALSE	FALSE	TRUE
cg05810536	7	62528691			Island	1.76	1.18	2.62	0.00579	0.18	FALSE	FALSE	FALSE
cg21703322	11	111411076	LAYN	TSS200	Island	2.37	1.28	4.38	0.0058	0.1	TRUE	FALSE	TRUE
cg06048436	13	43938637	ENOX1	Body		5.34	1.62	17.58	0.0058	0.1	FALSE	FALSE	FALSE
cg25075794	7	30951392	AQP1	TSS200		1.6	1.15	2.24	0.00581	0.17	FALSE	TRUE	TRUE
cg24270542	13	24844846	SPATA13	Body		1.74	1.17	2.58	0.00584	0.17	FALSE	FALSE	TRUE
cg16448058	10	102880841	TLX1NB	5'UTR	N_Shelf	1.45	1.11	1.88	0.00584	0.26	FALSE	FALSE	TRUE
cg02592743	6	46889624	GPR116	5'UTR		2.82	1.35	5.88	0.00588	0.11	FALSE	FALSE	FALSE
cg10054641	8	133773093	TMEM71	TSS200		1.69	1.16	2.45	0.00591	0.12	FALSE	FALSE	FALSE
cg19112236	7	70311532				1.98	1.22	3.22	0.00591	0.11	FALSE	FALSE	FALSE
cg16741128	2	64860886	SERTAD2	3'UTR		3.03	1.38	6.68	0.00593	0.13	FALSE	FALSE	FALSE
cg20681783	5	8839868				0.49	0.3	0.82	0.00593	-0.1	FALSE	FALSE	FALSE
cg08900316	2	46301083	PRKCE	Body		0.6	0.42	0.86	0.00595	-0.21	FALSE	FALSE	TRUE
cg04706201	5	131773770	C5orf56	Body		2.48	1.3	4.73	0.00596	0.17	FALSE	FALSE	TRUE
cg22642485	5	139089846			Island	1.55	1.13	2.12	0.006	0.25	FALSE	FALSE	FALSE
cg22945467	1	207096833	FAIM3	TSS1500		2.2	1.25	3.86	0.00603	0.11	FALSE	FALSE	FALSE
cg15906761	5	178623035	ADAMTS2	Body		0.52	0.33	0.83	0.00605	-0.14	FALSE	FALSE	TRUE
cg09956302	14	100111282	HHIPL1	TSS200	Island	1.49	1.12	1.97	0.00606	0.13	FALSE	FALSE	TRUE
cg06847670	7	46793578				0.63	0.45	0.88	0.00608	-0.16	FALSE	FALSE	FALSE
cg10612451	10	132943102	TCERG1L	Body		2.09	1.23	3.55	0.00608	0.1	FALSE	FALSE	FALSE
cg25948831	17	78038002	CCDC40	Body	N_Shore	0.67	0.5	0.89	0.00608	-0.19	FALSE	FALSE	FALSE
cg02602182	X	40026844	BCOR	5'UTR	Island	1.54	1.13	2.09	0.00609	0.14	FALSE	TRUE	TRUE
cg19697239	12	752646	NINJ2	Body	Island	1.68	1.16	2.43	0.00609	0.12	FALSE	FALSE	FALSE
cg09979281	14	100795151	C14orf68	Body	Island	0.54	0.35	0.84	0.00612	-0.1	FALSE	TRUE	FALSE
cg15992563	13	28491540			Island	1.59	1.14	2.2	0.00613	0.12	FALSE	FALSE	TRUE
cg19828789	5	71079151				3.12	1.38	7.03	0.00613	0.13	FALSE	TRUE	FALSE
cg03839949	3	128210541	GATA2	5'UTR	Island	1.48	1.12	1.96	0.00615	0.18	TRUE	FALSE	TRUE
cg16340767	14	69159219				1.88	1.2	2.97	0.00615	0.15	FALSE	FALSE	FALSE
cg17083575	7	4746131	FOXK1	Body		1.97	1.21	3.2	0.00619	0.13	FALSE	FALSE	TRUE
cg13378083	1	23142734	EPHB2	Body		1.92	1.2	3.05	0.0062	0.17	FALSE	FALSE	FALSE
cg22389137	4	113432227			Island	1.64	1.15	2.33	0.0062	0.11	FALSE	FALSE	FALSE
cg25974017	10	131324090	MGMT	Body		3.52	1.43	8.67	0.00621	0.2	FALSE	FALSE	TRUE
cg02078690	11	122852454	BSX	TSS200	Island	1.64	1.15	2.35	0.00625	0.2	TRUE	TRUE	TRUE
cg02300114	12	130604047				2.09	1.23	3.55	0.00626	0.22	FALSE	FALSE	FALSE
cg24682760	11	97588992				0.61	0.43	0.87	0.00627	-0.21	FALSE	FALSE	TRUE
cg00333226	7	49813763	VWC2	5'UTR	Island	1.59	1.14	2.21	0.00627	0.13	TRUE	TRUE	TRUE
cg07552374	11	6418966	APBB1	Body		2.15	1.24	3.71	0.00627	0.15	FALSE	FALSE	FALSE
cg17916520	22	42473790	FAM109B	Body	N_Shore	1.87	1.19	2.94	0.00628	0.14	FALSE	FALSE	TRUE
cg14006800	4	11652483				1.76	1.17	2.64	0.00629	0.14	FALSE	FALSE	FALSE
cg22459664	7	139929764			N_Shore	1.71	1.16	2.5	0.00631	0.2	FALSE	FALSE	FALSE
cg13806741	11	82443436	FAM181B	1stExon	Island	1.83	1.19	2.82	0.00632	0.16	TRUE	TRUE	FALSE
cg18530568	2	235353937				1.79	1.18	2.73	0.00632	0.19	FALSE	FALSE	FALSE
cg03291396	2	219252533	SLC11A1	Body	Island	1.4	1.1	1.78	0.00633	0.31	FALSE	TRUE	FALSE
cg19190699	15	101514156	LRRK1	Body	Island	1.62	1.15	2.29	0.00633	0.2	FALSE	FALSE	FALSE
cg15659527	2	47270648	TTC7A	Body		0.55	0.36	0.84	0.00635	-0.16	FALSE	FALSE	FALSE
cg25291698	11	134633955			S_Shore	0.61	0.43	0.87	0.00636	-0.11	FALSE	FALSE	TRUE
cg07673740	4	85414194			Island	1.6	1.14	2.23	0.00638	0.17	FALSE	FALSE	TRUE
cg00326902	6	117747649	ROS1	TSS1500		1.87	1.19	2.92	0.0064	0.17	FALSE	FALSE	FALSE
cg04651603	12	54321302			Island	1.58	1.14	2.19	0.00641	0.15	FALSE	FALSE	TRUE
cg06275859	4	1407694			Island	1.49	1.12	1.99	0.00642	0.18	FALSE	FALSE	TRUE
cg04368939	10	103588914	KCNIP2	Body	Island	0.38	0.19	0.76	0.00643	-0.11	FALSE	TRUE	FALSE
cg15469655	3	33245094	SUSD5	Body		2.97	1.36	6.5	0.00643	0.21	TRUE	FALSE	FALSE
cg15983580	6	8436466	SLC35B3	TSS1500	S_Shore	1.88	1.19	2.97	0.00645	0.24	FALSE	FALSE	FALSE
cg17560015	8	145013249	PLEC1	Body	N_Shelf	3.29	1.4	7.74	0.00646	0.13	TRUE	FALSE	TRUE
cg13582457	5	172324773	ERGIC1	Body		2.14	1.24	3.71	0.00648	0.11	FALSE	FALSE	TRUE
cg20817483	6	5851644			Island	1.7	1.16	2.49	0.00648	0.16	FALSE	TRUE	TRUE
cg02072940	6	31656126	BAT5	Body		2.19	1.24	3.84	0.0065	0.12	FALSE	FALSE	TRUE
cg15699226	13	78492678	EDNRB	1stExon	Island	2.17	1.24	3.78	0.0065	0.12	FALSE	FALSE	TRUE
cg07758738	18	12911528			Island	1.74	1.17	2.6	0.0065	0.13	FALSE	FALSE	FALSE
cg07566707	10	30980103				2.07	1.23	3.51	0.00656	0.13	FALSE	TRUE	FALSE
cg20403031	22	22874590	ZNF280A	5'UTR		2.15	1.24	3.73	0.00657	0.12	FALSE	FALSE	FALSE
cg27291170	2	38668196				1.64	1.15	2.34	0.00657	0.13	FALSE	TRUE	FALSE
cg09579081	15	81109237	KIAA1199	5'UTR		0.68	0.51	0.9	0.00659	-0.14	TRUE	TRUE	TRUE
cg05350800	1	178550844				2.78	1.33	5.8	0.0066	0.1	FALSE	FALSE	TRUE
cg09784307	15	75248768	RPP25	1stExon	Island	1.54	1.13	2.1	0.00661	0.15	TRUE	TRUE	TRUE
cg14487292	17	36105517	HNF1B	TSS1500	Island	1.55	1.13	2.13	0.00662	0.18	TRUE	FALSE	TRUE
cg07750744	6	30313742	RPP21	Body	S_Shore	0.47	0.27	0.81	0.00664	-0.12	FALSE	FALSE	FALSE
cg21501358	18	30352980	KLHL14	TSS200	S_Shore	1.46	1.11	1.93	0.00664	0.21	TRUE	TRUE	FALSE
cg04189326	14	103481271	CDC42BPB	Body		2.34	1.27	4.31	0.00665	0.11	FALSE	FALSE	FALSE
cg16081096	3	12980202	IQSEC1	Body	S_Shelf	2.32	1.26	4.25	0.00666	0.15	FALSE	FALSE	TRUE
cg26071551	8	26048414			S_Shore	2.63	1.31	5.28	0.00667	0.13	FALSE	FALSE	FALSE
cg13185702	12	125024498			S_Shore	1.9	1.19	3.01	0.0067	0.13	FALSE	FALSE	FALSE
cg11197061	3	96988343	EPHA6	Body		1.65	1.15	2.37	0.00674	0.15	TRUE	FALSE	FALSE
cg23212916	11	2004602	LOC100133545	Body		0.59	0.4	0.86	0.00676	-0.21	FALSE	TRUE	TRUE
cg16263722	1	29523841	MECR	Body		0.49	0.29	0.82	0.00676	-0.19	FALSE	FALSE	FALSE
cg21233688	5	134880353			S_Shore	1.75	1.17	2.63	0.00677	0.16	FALSE	FALSE	TRUE
cg06494872	4	959128	DGKQ	Body	N_Shore	0.52	0.32	0.83	0.00677	-0.11	FALSE	FALSE	FALSE
cg21195468	9	126773095	LHX2	TSS1500	N_Shore	1.46	1.11	1.91	0.00679	0.12	TRUE	FALSE	FALSE
cg14032371	8	103137859	NCALD	TSS1500	S_Shore	2.87	1.34	6.14	0.0068	0.1	FALSE	FALSE	FALSE
cg00161225	17	3814785	P2RX1	Body		1.88	1.19	2.96	0.00681	0.21	FALSE	FALSE	TRUE
cg20477464	8	145670656	NFKBIL2	TSS1500	S_Shore	0.42	0.23	0.79	0.00682	-0.11	FALSE	FALSE	FALSE
cg05406088	15	66947617			S_Shore	1.87	1.19	2.93	0.00686	0.19	FALSE	FALSE	TRUE
cg17790113	3	125652101	ALG1L	Body		0.32	0.14	0.73	0.00688	-0.11	FALSE	FALSE	FALSE
cg13167753	1	210112031	SYT14	Body	Island	1.89	1.19	2.99	0.00689	0.11	FALSE	FALSE	TRUE
cg02017926	12	123754328	CDK2AP1	Body	Island	1.46	1.11	1.92	0.00691	0.14	FALSE	TRUE	FALSE
cg10150824	4	187855570				2.24	1.25	4.01	0.00693	0.16	FALSE	TRUE	FALSE
cg03140487	X	40027582	BCOR	5'UTR	Island	2.05	1.22	3.46	0.00696	0.12	FALSE	TRUE	TRUE
cg12761825	6	3023776				1.75	1.17	2.62	0.00696	0.21	FALSE	FALSE	FALSE
cg02626012	8	16894385	EFHA2	Body		0.68	0.51	0.9	0.00699	-0.12	FALSE	FALSE	TRUE
cg10273821	15	28014188	OCA2	Body	N_Shore	2.18	1.24	3.83	0.007	0.11	TRUE	TRUE	TRUE
cg05038152	10	90345356	LIPJ	TSS1500	S_Shelf	2.27	1.25	4.1	0.007	0.13	FALSE	FALSE	FALSE
cg06917772	11	126286370			N_Shore	1.7	1.16	2.51	0.00703	0.13	FALSE	FALSE	TRUE
cg27051089	6	87653726	HTR1E	5'UTR		2.31	1.26	4.24	0.00703	0.18	FALSE	FALSE	TRUE
cg26287080	17	74086286	EXOC7	Body		0.67	0.5	0.9	0.00703	-0.11	FALSE	FALSE	FALSE
cg08130630	1	2312475	MORN1	Body	N_Shelf	0.46	0.26	0.81	0.00704	-0.11	FALSE	FALSE	FALSE
cg10920758	10	134974555	KNDC1	Body	S_Shore	1.26	1.06	1.49	0.00706	0.3	FALSE	FALSE	FALSE
cg15200789	10	79285311	KCNMA1	Body		3	1.35	6.69	0.00707	0.12	TRUE	FALSE	TRUE
cg10230427	6	57038227	BAG2	Body	S_Shore	1.82	1.18	2.82	0.00708	0.11	FALSE	FALSE	FALSE
cg04785900	8	1950120	KBTBD11	Body	Island	1.7	1.15	2.49	0.0071	0.22	TRUE	TRUE	TRUE
cg25540854	18	77404907				2.15	1.23	3.75	0.00711	0.11	FALSE	TRUE	FALSE
cg03979754	8	110703460	GOLSYN	5'UTR	Island	1.45	1.11	1.9	0.00712	0.18	TRUE	FALSE	FALSE
cg17594424	15	44086040	MIR1282	TSS200	S_Shore	1.88	1.19	2.97	0.00714	0.11	FALSE	TRUE	FALSE
cg26254045	19	38886658	SPRED3	Body	S_Shore	2.19	1.24	3.88	0.00715	0.17	FALSE	TRUE	TRUE
cg23987134	5	17158319	LOC285696	Body		2.28	1.25	4.14	0.00715	0.16	FALSE	FALSE	FALSE
cg00115654	9	136294920	ADAMTS13	Body	Island	1.63	1.14	2.32	0.00716	0.12	FALSE	FALSE	TRUE
cg08325519	12	130571246				1.5	1.12	2.01	0.00717	0.21	FALSE	FALSE	FALSE
cg09458272	5	6687367				1.72	1.16	2.55	0.00719	0.12	FALSE	TRUE	TRUE
cg21887430	8	27695858	PBK	TSS1500	S_Shore	2.26	1.25	4.09	0.0072	0.1	FALSE	FALSE	FALSE
cg21125190	4	85484245				1.83	1.18	2.84	0.00721	0.12	FALSE	FALSE	FALSE
cg20987323	7	1474011	MICALL2	3'UTR	Island	3.11	1.36	7.11	0.00723	0.12	FALSE	FALSE	FALSE
cg25286393	19	50869138	NAPSA	TSS1500		1.81	1.17	2.79	0.00723	0.23	FALSE	TRUE	FALSE
cg12528835	19	50001058	RPS11	Body	S_Shore	1.97	1.2	3.22	0.00724	0.2	FALSE	FALSE	FALSE
cg25444208	3	181431065	SOX2OT	Body	Island	1.64	1.14	2.36	0.00724	0.11	FALSE	TRUE	FALSE
cg23708133	14	106064839			N_Shore	0.51	0.31	0.83	0.0073	-0.13	FALSE	FALSE	TRUE
cg06005891	6	1389167	FOXF2	TSS1500	Island	1.73	1.16	2.57	0.0073	0.14	TRUE	FALSE	FALSE
cg14074476	15	96865777			Island	1.96	1.2	3.2	0.0073	0.14	FALSE	TRUE	FALSE
cg26055747	7	788797	HEATR2	Body	N_Shelf	0.57	0.38	0.86	0.00731	-0.18	FALSE	FALSE	TRUE
cg01711160	14	85996499	FLRT2	1stExon	Island	1.46	1.11	1.92	0.00731	0.15	TRUE	TRUE	TRUE
cg00445755	17	74868245	MGAT5B	TSS1500	S_Shore	0.59	0.41	0.87	0.00732	-0.15	FALSE	TRUE	FALSE
cg05886087	2	102758186			N_Shore	1.86	1.18	2.94	0.00733	0.18	FALSE	TRUE	TRUE
cg18244708	20	36152923	BLCAP	5'UTR	S_Shore	0.52	0.33	0.84	0.00733	-0.1	FALSE	TRUE	FALSE
cg03946297	1	71140689				2.43	1.27	4.65	0.00735	0.16	FALSE	FALSE	FALSE
cg23913421	6	50674663				1.57	1.13	2.18	0.00736	0.15	FALSE	FALSE	FALSE
cg19325132	2	74358223			S_Shore	2.39	1.26	4.52	0.0074	0.17	FALSE	FALSE	FALSE
cg26224060	5	94957243	GPR150	1stExon	Island	1.43	1.1	1.85	0.0074	0.14	TRUE	TRUE	FALSE
cg21275283	17	18011513	MYO15A	TSS1500		0.54	0.34	0.85	0.00741	-0.14	FALSE	FALSE	FALSE
cg27164797	6	57038231	BAG2	Body	S_Shore	1.86	1.18	2.92	0.00744	0.17	FALSE	FALSE	FALSE
cg06215984	1	203258903				2.27	1.24	4.13	0.00746	0.11	FALSE	TRUE	FALSE
cg14181724	9	72436057	C9orf135	Body		1.62	1.14	2.31	0.00746	0.16	FALSE	FALSE	FALSE
cg00925616	1	32410211			Island	2.15	1.23	3.77	0.00748	0.11	FALSE	FALSE	TRUE
cg19402236	13	28982820	FLT1	Body		1.55	1.12	2.14	0.00748	0.28	TRUE	TRUE	FALSE
cg10239388	7	70596308	WBSCR17	TSS1500	Island	1.61	1.14	2.28	0.00749	0.11	FALSE	TRUE	TRUE
cg06153623	12	130529849			S_Shelf	2.02	1.21	3.37	0.0075	0.14	FALSE	FALSE	FALSE
cg11279163	20	3229129			N_Shore	1.7	1.15	2.51	0.0075	0.21	FALSE	FALSE	FALSE
cg05627029	10	122708532			Island	0.44	0.24	0.8	0.00752	-0.16	FALSE	TRUE	FALSE
cg14359052	6	106546744	PRDM1	Body		2.07	1.21	3.53	0.00753	0.15	FALSE	TRUE	FALSE
cg22931642	1	23135043	EPHB2	Body		0.65	0.47	0.89	0.00753	-0.19	FALSE	FALSE	FALSE
cg27112666	6	100050791			N_Shore	1.63	1.14	2.33	0.00754	0.2	FALSE	TRUE	TRUE
cg12454705	10	35858752	CCNY	3'UTR		1.82	1.17	2.83	0.00758	0.21	FALSE	FALSE	FALSE
cg11273947	15	68120757	LBXCOR1	Body	Island	2.07	1.21	3.53	0.00761	0.16	TRUE	FALSE	TRUE
cg03274800	8	22852120	RHOBTB2	Body		0.6	0.41	0.87	0.00762	-0.23	FALSE	TRUE	TRUE
cg05850457	2	240282934	HDAC4	5'UTR		0.63	0.45	0.88	0.00762	-0.21	FALSE	FALSE	TRUE
cg03766449	15	89920918	LOC254559	TSS1500	Island	2.02	1.21	3.39	0.00767	0.14	FALSE	FALSE	FALSE
cg13719443	6	35700382	LOC285847	Body	S_Shore	1.54	1.12	2.12	0.00769	0.15	FALSE	FALSE	TRUE
cg18221341	13	30607830				1.91	1.19	3.08	0.00769	0.14	FALSE	FALSE	FALSE
cg19719892	2	6423497				1.99	1.2	3.31	0.00769	0.17	FALSE	FALSE	FALSE
cg01093786	11	96047698	MAML2	Body		1.8	1.17	2.77	0.00774	0.11	FALSE	TRUE	TRUE
cg06803995	22	40815101	MKL1	Body	Island	3.55	1.4	9.04	0.00774	0.12	FALSE	TRUE	TRUE
cg09293718	8	87076603	PSKH2	Body		1.63	1.14	2.34	0.00774	0.16	FALSE	TRUE	FALSE
cg26264419	10	118530958				1.86	1.18	2.92	0.00776	0.19	FALSE	TRUE	TRUE
cg16082125	X	47092560	USP11	1stExon	Island	2.47	1.27	4.82	0.00777	0.11	FALSE	TRUE	FALSE
cg08332162	5	92743392				2.22	1.23	4.01	0.00781	0.14	FALSE	TRUE	FALSE
cg14672084	5	140857941	PCDHGA4	Body	Island	0.63	0.45	0.89	0.00782	-0.2	TRUE	FALSE	FALSE
cg11870042	7	2060040	MAD1L1	Body	Island	2.16	1.22	3.82	0.00785	0.14	FALSE	FALSE	TRUE
cg07249054	16	87577728				1.93	1.19	3.13	0.00786	0.17	FALSE	FALSE	FALSE
cg10589353	11	126294637	KIRREL3	Body		2.34	1.25	4.39	0.00787	0.14	TRUE	TRUE	FALSE
cg25782229	11	32450692	WT1	Body	N_Shore	1.41	1.09	1.81	0.00788	0.15	TRUE	TRUE	TRUE
cg03095118	19	46504266	CCDC61	Body	Island	0.41	0.21	0.79	0.00789	-0.12	FALSE	FALSE	FALSE
cg20197861	X	39964229	BCOR	5'UTR	Island	1.71	1.15	2.54	0.00792	0.16	FALSE	FALSE	FALSE
cg25292663	17	79386969	BAHCC1	Body	N_Shore	1.67	1.14	2.45	0.00793	0.15	FALSE	FALSE	TRUE
cg16451803	5	67088990				2.21	1.23	3.96	0.00794	0.13	FALSE	TRUE	TRUE
cg03302801	2	241567835	GPR35	TSS1500	N_Shore	0.62	0.43	0.88	0.00796	-0.11	FALSE	FALSE	FALSE
cg02904996	6	33039412	HLA-DPA1	Body		2.24	1.23	4.06	0.00799	0.12	FALSE	FALSE	FALSE
cg20398362	17	76228626	LOC283999	Body	S_Shore	1.66	1.14	2.41	0.008	0.14	FALSE	FALSE	FALSE
cg19771372	19	4153713	CREB3L3	1stExon		0.58	0.38	0.87	0.00807	-0.15	FALSE	FALSE	FALSE
cg12800781	2	107486257	ST6GAL2	5'UTR		0.71	0.56	0.92	0.00809	-0.31	TRUE	FALSE	TRUE
cg12884762	12	50931848	DIP2B	Body		0.62	0.43	0.88	0.00812	-0.27	FALSE	FALSE	TRUE
cg04148285	16	89976788	TCF25	Body	N_Shore	1.5	1.11	2.02	0.00812	0.21	FALSE	FALSE	TRUE
cg11679268	6	31649638	LY6G5C	TSS1500	N_Shore	3.4	1.37	8.43	0.00812	0.15	FALSE	FALSE	FALSE
cg17945053	19	39991936	DLL3	Body	N_Shore	0.64	0.46	0.89	0.00813	-0.2	TRUE	FALSE	FALSE
cg21368609	8	91803657	NECAB1	TSS1500	Island	1.59	1.13	2.25	0.00816	0.11	FALSE	FALSE	FALSE
cg15817482	14	94423801	ASB2	TSS200		3.64	1.4	9.5	0.00817	0.1	TRUE	FALSE	FALSE
cg25869950	2	96779778	ADRA2B	3'UTR	N_Shore	3.36	1.37	8.27	0.00818	0.12	TRUE	FALSE	FALSE
cg01594125	4	185905070				1.65	1.14	2.38	0.00819	0.17	FALSE	TRUE	TRUE
cg04899300	5	137225297	PKD2L2	Body	Island	1.75	1.16	2.66	0.00823	0.12	FALSE	TRUE	FALSE
cg09160589	16	11654880	LITAF	5'UTR		1.79	1.16	2.75	0.00825	0.28	FALSE	FALSE	TRUE
cg13185377	10	601783	DIP2C	Body		2.44	1.26	4.72	0.00826	0.15	FALSE	FALSE	FALSE
cg07350470	4	4765329				1.82	1.17	2.83	0.00827	0.14	FALSE	TRUE	TRUE
cg13477614	17	79396462	BAHCC1	Body	S_Shelf	1.73	1.15	2.6	0.00827	0.18	FALSE	FALSE	TRUE
cg21200656	20	21378072	NKX2-4	TSS200	Island	1.74	1.15	2.63	0.00828	0.19	TRUE	TRUE	TRUE
cg06158650	1	119522637	TBX15	5'UTR	Island	1.88	1.18	3.01	0.00829	0.11	TRUE	FALSE	TRUE
cg12345672	7	127672658	SND1	Body	Island	1.8	1.16	2.78	0.00833	0.15	FALSE	TRUE	TRUE
cg02726121	8	11561531	GATA4	TSS200	Island	1.56	1.12	2.16	0.00833	0.12	TRUE	TRUE	FALSE
cg03390472	9	5043263	JAK2	Body	Island	2.25	1.23	4.11	0.00833	0.16	FALSE	FALSE	FALSE
cg02355809	7	150412715	GIMAP1	TSS1500		1.54	1.12	2.11	0.00834	0.1	FALSE	FALSE	FALSE
cg12298268	3	139257866	RBP1	Body	Island	1.78	1.16	2.72	0.00834	0.16	FALSE	TRUE	FALSE
cg08524190	3	128825270	RAB43	Body		1.89	1.18	3.05	0.00835	0.16	FALSE	FALSE	FALSE
cg11721464	19	42703763	DEDD2	Body	Island	2.16	1.22	3.82	0.00837	0.22	FALSE	FALSE	TRUE
cg05227215	5	139057496	CXXC5	5'UTR	S_Shore	0.62	0.43	0.88	0.00837	-0.2	FALSE	TRUE	FALSE
cg17226286	12	130529673			S_Shelf	1.64	1.14	2.38	0.00838	0.26	FALSE	FALSE	FALSE
cg21871338	14	87262857				0.44	0.24	0.81	0.00838	-0.1	FALSE	FALSE	FALSE
cg20060474	1	6129242	KCNAB2	Body	N_Shelf	0.57	0.38	0.87	0.00839	-0.17	FALSE	FALSE	TRUE
cg15732768	7	96651537	DLX5	Body	Island	1.62	1.13	2.33	0.00839	0.13	TRUE	TRUE	TRUE
cg11411705	10	82246287	TSPAN14	5'UTR		1.64	1.14	2.38	0.0084	0.2	FALSE	FALSE	FALSE
cg12403253	6	26598502	ABT1	Body	N_Shore	1.96	1.19	3.25	0.0084	0.18	FALSE	FALSE	FALSE
cg13252540	3	125690774	ROPN1B	5'UTR	S_Shelf	1.6	1.13	2.27	0.0084	0.24	FALSE	FALSE	FALSE
cg24187269	X	153533256	TKTL1	TSS200		2.49	1.26	4.9	0.00841	0.2	FALSE	FALSE	FALSE
cg01621576	22	46283142			N_Shelf	0.57	0.38	0.87	0.00842	-0.21	FALSE	FALSE	FALSE
cg10950593	7	6212775	CYTH3	Body	S_Shelf	2.36	1.25	4.48	0.00842	0.12	FALSE	FALSE	FALSE
cg22008026	4	155413392	DCHS2	TSS1500	Island	1.72	1.15	2.57	0.00847	0.1	TRUE	FALSE	FALSE
cg10149870	2	129106448			S_Shelf	1.91	1.18	3.1	0.00848	0.12	FALSE	FALSE	TRUE
cg16686175	17	57642721	DHX40	TSS200	Island	1.44	1.1	1.88	0.00849	0.1	FALSE	TRUE	TRUE
cg15924693	6	33359001	KIFC1	TSS1500	N_Shore	1.57	1.12	2.2	0.00849	0.27	FALSE	FALSE	FALSE
cg23448348	3	139257907	RBP1	Body	Island	1.61	1.13	2.3	0.00849	0.25	FALSE	TRUE	FALSE
cg24459409	19	46504412	CCDC61	Body	S_Shore	0.45	0.25	0.82	0.00849	-0.12	FALSE	FALSE	FALSE
cg19317960	4	54452606	LNX1	5'UTR		3.7	1.4	9.79	0.0085	0.12	FALSE	TRUE	FALSE
cg25277041	6	5995953			N_Shore	1.53	1.11	2.11	0.00855	0.1	FALSE	FALSE	FALSE
cg05140806	7	155597344	SHH	Body	Island	1.42	1.09	1.83	0.00856	0.24	TRUE	TRUE	FALSE
cg07956751	7	150211939	GIMAP7	TSS200		1.79	1.16	2.77	0.00856	0.13	FALSE	FALSE	FALSE
cg14691529	12	54357771	HOTAIR	Body	N_Shore	1.69	1.14	2.49	0.00859	0.13	FALSE	FALSE	TRUE
cg01340520	X	40015196	BCOR	5'UTR	Island	1.53	1.11	2.1	0.00861	0.17	FALSE	TRUE	FALSE
cg06222012	2	67442562				2.13	1.21	3.74	0.00862	0.13	FALSE	TRUE	TRUE
cg23291886	4	174440681			S_Shore	1.86	1.17	2.96	0.00862	0.15	FALSE	TRUE	FALSE
cg04811945	4	15779709	CD38	TSS1500	N_Shore	1.8	1.16	2.78	0.00863	0.15	TRUE	FALSE	FALSE
cg06971418	17	41995241	C17orf88	Body		1.6	1.13	2.27	0.00866	0.16	FALSE	FALSE	TRUE
cg07436152	6	50819236			S_Shore	1.67	1.14	2.44	0.00866	0.15	FALSE	FALSE	FALSE
cg23708361	7	145813432	CNTNAP2	TSS200	Island	1.37	1.08	1.73	0.00867	0.31	TRUE	TRUE	TRUE
cg01532436	19	48983942	CYTH2	3'UTR	Island	1.71	1.15	2.56	0.00868	0.12	FALSE	FALSE	TRUE
cg14281592	9	129884313	ANGPTL2	5'UTR		1.73	1.15	2.6	0.0087	0.2	FALSE	FALSE	TRUE
cg22200736	12	52995358	KRT72	TSS200	S_Shore	1.44	1.1	1.89	0.00871	0.14	FALSE	TRUE	FALSE
cg01604401	20	36153186	BLCAP	5'UTR	S_Shore	0.6	0.41	0.88	0.00872	-0.17	FALSE	FALSE	FALSE
cg06727703	17	79305710	TMEM105	TSS1500		2.04	1.2	3.46	0.00872	0.14	FALSE	FALSE	FALSE
cg19476597	18	47794792			Island	1.52	1.11	2.07	0.00872	0.1	FALSE	FALSE	FALSE
cg16865446	11	31822302	PAX6	Body	S_Shore	1.61	1.13	2.3	0.00873	0.22	TRUE	TRUE	TRUE
cg27012108	5	116069988				1.57	1.12	2.2	0.00875	0.27	FALSE	FALSE	TRUE
cg00590029	12	114838618	TBX5	Body	Island	1.61	1.13	2.29	0.00875	0.19	TRUE	TRUE	FALSE
cg22193276	2	11965198	LPIN1	3'UTR		2.48	1.26	4.88	0.00879	0.11	FALSE	FALSE	TRUE
cg07471948	13	93957638	GPC6	Body		0.65	0.47	0.9	0.00882	-0.22	TRUE	FALSE	TRUE
cg05850716	14	79220477	NRXN3	Body		0.67	0.49	0.9	0.00883	-0.16	FALSE	FALSE	TRUE
cg14406727	2	65577769	SPRED2	Body		1.87	1.17	2.99	0.00885	0.1	FALSE	FALSE	FALSE
cg05183931	11	17717588			Island	1.39	1.09	1.79	0.00887	0.2	FALSE	TRUE	FALSE
cg20938359	12	322250	SLC6A12	5'UTR		1.58	1.12	2.21	0.00891	0.13	FALSE	FALSE	TRUE
cg14941291	2	176952930			Island	1.7	1.14	2.54	0.00891	0.19	FALSE	FALSE	FALSE
cg12212591	7	73021662	MLXIPL	Body	Island	1.76	1.15	2.7	0.00894	0.12	TRUE	FALSE	TRUE
cg20353001	6	1524618			S_Shore	1.59	1.12	2.26	0.00894	0.17	FALSE	FALSE	FALSE
cg03032497	14	61108227			N_Shore	1.62	1.13	2.33	0.00896	0.15	FALSE	FALSE	TRUE
cg03978242	17	40822497	PLEKHH3	Body	Island	1.83	1.16	2.87	0.00896	0.15	FALSE	FALSE	FALSE
cg14072027	17	15301904				2.15	1.21	3.81	0.00897	0.18	FALSE	FALSE	FALSE
cg14611402	6	117803162	DCBLD1	TSS1500	N_Shore	2.03	1.19	3.46	0.00898	0.16	FALSE	FALSE	FALSE
cg01497921	16	89718583	CHMP1A	Body	S_Shelf	2.38	1.24	4.57	0.009	0.14	FALSE	FALSE	FALSE
cg10117831	14	89881817	FOXN3	5'UTR	N_Shore	2.27	1.23	4.21	0.00902	0.14	FALSE	FALSE	FALSE
cg07653640	X	110038954	CHRDL1	5'UTR	Island	0.51	0.31	0.85	0.00905	-0.15	TRUE	TRUE	FALSE
cg08601457	6	112115117	FYN	5'UTR		1.99	1.19	3.35	0.00905	0.11	FALSE	FALSE	FALSE
cg23749005	7	158362339	PTPRN2	Body	Island	2.12	1.21	3.74	0.00906	0.1	FALSE	FALSE	TRUE
cg17409313	20	42876939	GDAP1L1	Body	S_Shore	2.59	1.27	5.3	0.00906	0.12	FALSE	TRUE	FALSE
cg08220966	10	88717364	MMRN2	5'UTR		2.09	1.2	3.62	0.00907	0.12	FALSE	TRUE	TRUE
cg20373635	10	3466795				1.98	1.19	3.32	0.00907	0.3	FALSE	FALSE	FALSE
cg18204120	14	61593167				1.83	1.16	2.89	0.0091	0.13	FALSE	TRUE	FALSE
cg04928670	2	89128459				1.78	1.15	2.74	0.00911	0.25	FALSE	FALSE	TRUE
cg01759562	12	114917826				1.61	1.13	2.31	0.00916	0.17	FALSE	FALSE	TRUE
cg06546183	21	44257072			N_Shore	0.64	0.46	0.9	0.00917	-0.25	FALSE	FALSE	TRUE
cg26509691	5	134363516	PITX1	3'UTR	Island	1.61	1.12	2.3	0.00917	0.21	TRUE	TRUE	TRUE
cg05529201	16	87368205	FBXO31	Body	S_Shore	3.27	1.34	7.98	0.00917	0.13	FALSE	FALSE	FALSE
cg04460364	17	8370017	NDEL1	Body		2.35	1.24	4.48	0.00918	0.13	FALSE	FALSE	TRUE
cg24617444	10	111916921				1.7	1.14	2.54	0.00918	0.13	FALSE	TRUE	FALSE
cg13492227	17	7341436	FGF11	TSS1500	N_Shore	2.08	1.2	3.61	0.0092	0.12	FALSE	FALSE	FALSE
cg14919082	2	54901055				1.52	1.11	2.08	0.00922	0.31	FALSE	FALSE	TRUE
cg19595505	7	155596322	SHH	Body	Island	1.58	1.12	2.24	0.00922	0.11	TRUE	TRUE	FALSE
cg00249621	8	98290359	TSPYL5	TSS200	Island	1.7	1.14	2.53	0.00925	0.11	FALSE	FALSE	TRUE
cg05256765	10	132886634				1.86	1.16	2.96	0.00926	0.22	FALSE	FALSE	FALSE
cg12067764	1	153762244				1.93	1.18	3.18	0.00927	0.16	FALSE	FALSE	FALSE
cg01279219	1	206135024			N_Shore	1.94	1.18	3.19	0.00929	0.1	FALSE	FALSE	FALSE
cg22760287	11	107575901				0.54	0.34	0.86	0.0093	-0.11	FALSE	TRUE	FALSE
cg26584528	11	64512032	RASGRP2	TSS1500	Island	1.75	1.15	2.66	0.00932	0.15	TRUE	FALSE	TRUE
cg12769599	11	87837113				1.52	1.11	2.07	0.00932	0.2	FALSE	FALSE	FALSE
cg18818644	6	147924672				1.5	1.11	2.04	0.00932	0.23	FALSE	FALSE	FALSE
cg23786580	7	43204506	HECW1	5'UTR		1.52	1.11	2.08	0.00932	0.2	FALSE	FALSE	FALSE
cg14451701	20	22567724			Island	1.44	1.09	1.89	0.00935	0.12	FALSE	TRUE	FALSE
cg24031355	10	22634439	SPAG6	1stExon	Island	1.69	1.14	2.51	0.00937	0.11	TRUE	FALSE	TRUE
cg14539363	19	55766853	SAPS1	5'UTR	N_Shelf	2.13	1.2	3.77	0.00941	0.16	FALSE	FALSE	FALSE
cg07128503	16	85747424	C16orf74	Body	S_Shelf	0.8	0.67	0.95	0.00942	-0.4	FALSE	FALSE	FALSE
cg05566296	X	136114047	GPR101	TSS1500	Island	2.08	1.2	3.61	0.00946	0.12	TRUE	FALSE	FALSE
cg05932702	12	72148251	RAB21	TSS1500	N_Shore	2.29	1.23	4.29	0.00946	0.12	FALSE	FALSE	FALSE
cg08443717	21	45585347			N_Shore	1.94	1.18	3.19	0.00946	0.19	FALSE	FALSE	FALSE
cg25382573	12	93096844	C12orf74	5'UTR		0.56	0.36	0.87	0.00947	-0.15	FALSE	FALSE	TRUE
cg27179041	3	61889812	PTPRG	Body		1.71	1.14	2.57	0.00947	0.15	FALSE	TRUE	TRUE
cg01823958	1	53557455	SLC1A7	Body	N_Shore	1.68	1.14	2.49	0.00948	0.13	FALSE	FALSE	FALSE
cg08242633	8	2591411				1.37	1.08	1.73	0.00948	0.16	FALSE	FALSE	FALSE
cg17323040	6	169008594	SMOC2	Body		1.82	1.16	2.86	0.0095	0.13	TRUE	FALSE	FALSE
cg15799461	11	69264259				2.4	1.24	4.65	0.00953	0.14	FALSE	TRUE	TRUE
cg03494634	19	9238958	OR7G3	TSS1500		1.48	1.1	1.98	0.00953	0.12	FALSE	FALSE	FALSE
cg19981982	11	120418900				0.41	0.21	0.8	0.00953	-0.14	FALSE	FALSE	FALSE
cg02870946	18	77289084	NFATC1	3'UTR	Island	1.66	1.13	2.45	0.00955	0.2	TRUE	FALSE	FALSE
cg15671083	10	5406959	UCN3	TSS200		2.26	1.22	4.17	0.00956	0.17	FALSE	TRUE	TRUE
cg06560887	11	33890371	LMO2	Body	Island	1.58	1.12	2.22	0.00957	0.25	TRUE	TRUE	TRUE
cg10999598	5	125936257	PHAX	TSS1500	N_Shore	1.85	1.16	2.95	0.00957	0.17	FALSE	FALSE	FALSE
cg00731185	7	155167702			Island	1.54	1.11	2.15	0.0096	0.16	FALSE	TRUE	TRUE
cg22025206	5	502436	SLC9A3	Body	S_Shore	1.42	1.09	1.85	0.00961	0.1	FALSE	FALSE	FALSE
cg27638742	16	3143250	ZSCAN10	TSS1500	S_Shelf	0.56	0.36	0.87	0.00962	-0.14	FALSE	FALSE	TRUE
cg01768840	16	88767454	RNF166	Body	S_Shelf	2.73	1.28	5.84	0.00962	0.13	FALSE	FALSE	FALSE
cg18338775	2	177022121			N_Shelf	0.45	0.24	0.82	0.00964	-0.12	FALSE	TRUE	FALSE
cg12479444	7	63361394			Island	1.82	1.16	2.86	0.00965	0.16	FALSE	FALSE	TRUE
cg09854317	12	123754235	CDK2AP1	Body	Island	1.57	1.12	2.21	0.00966	0.15	FALSE	TRUE	TRUE
cg04821520	11	37525709				1.53	1.11	2.11	0.00966	0.23	FALSE	FALSE	TRUE
cg16733705	12	85667616				1.68	1.13	2.48	0.00974	0.17	FALSE	FALSE	TRUE
cg21475270	1	47909595			N_Shore	1.82	1.16	2.87	0.00975	0.1	FALSE	TRUE	FALSE
cg23918490	10	31153015	ZNF438	Body		1.65	1.13	2.42	0.00975	0.11	FALSE	FALSE	FALSE
cg25386707	10	131748428	EBF3	Body		1.85	1.16	2.95	0.00978	0.15	TRUE	TRUE	FALSE
cg16577595	11	17402841				0.63	0.45	0.89	0.0098	-0.16	FALSE	FALSE	TRUE
cg23084016	10	45916904	ALOX5	Body	S_Shelf	1.79	1.15	2.78	0.0098	0.12	TRUE	FALSE	FALSE
cg01567509	1	15104223	KIAA1026	Body		2.27	1.22	4.22	0.00982	0.11	FALSE	FALSE	FALSE
cg09742465	2	8618154				1.61	1.12	2.31	0.00984	0.27	FALSE	TRUE	TRUE
cg08009711	21	43346184	C2CD2	Body		2.06	1.19	3.56	0.00985	0.18	FALSE	FALSE	TRUE
cg06422189	6	31322766	HLA-B	Body	N_Shore	2.13	1.2	3.79	0.00985	0.16	TRUE	FALSE	FALSE
cg22053904	6	30228007	HLA-L	Body	Island	1.85	1.16	2.96	0.00986	0.1	FALSE	FALSE	TRUE
cg13900100	6	43970921	C6orf223	3'UTR	Island	1.38	1.08	1.75	0.00986	0.27	FALSE	FALSE	TRUE
cg17661462	19	7741838	C19orf59	TSS200	N_Shelf	1.5	1.1	2.05	0.00986	0.22	FALSE	FALSE	FALSE
cg01049133	9	137997407	OLFM1	Body	Island	1.56	1.11	2.17	0.00987	0.13	FALSE	FALSE	FALSE
cg13065507	6	3023676				1.42	1.09	1.85	0.00987	0.41	FALSE	FALSE	FALSE
cg20732076	6	42335231	TRERF1	5'UTR		2.01	1.18	3.4	0.0099	0.11	FALSE	TRUE	FALSE
cg21234471	9	92023797	SEMA4D	5'UTR		1.84	1.16	2.92	0.00992	0.25	FALSE	FALSE	FALSE
cg22220806	19	57337469	PEG3	TSS1500		0.64	0.46	0.9	0.00996	-0.19	FALSE	FALSE	TRUE
cg10001646	14	24683737	MDP1	Body	S_Shore	0.5	0.29	0.85	0.00996	-0.1	FALSE	TRUE	FALSE
cg04273431	6	30523215	GNL1	Body	N_Shore	1.67	1.13	2.48	0.00998	0.18	FALSE	FALSE	TRUE
