# Supplementary material for: DNA methylation in ductal carcinoma in situ related with future development of invasive breast cancer
Source: Clin Epigenetics. 2015 Jul 25;7(1):75. doi: 10.1186/s13148-015-0094-0 (PMC4514996; doi:10.1186/s13148-015-0094-0)
Supplement: Additional file 6: — Supplemental Table S2. CpGs that met the significance thresholds among the 641 progression-related loci when stratifying patients that developed IDC ipsilateral or contralateral to DCIS. [file 13148_2015_94_MOESM6_ESM.xlsx]

## Sheet: SupplementalTable2
Supplemental Table 2. CpGs that met the significance thresholds among the 641 progression-related loci when stratifying patients that developed IDC ipsilateral or contralateral to DCIS
Illumina CG ID	Chromosome	Genomic Location	Gene	Gene Region	Hazard Ratio	Lower 95% CI	Upper 95% CI	P-value	Median Δβ	IDC Side
cg00032205	8	98290372	TSPYL5	TSS200	2.27219	1.29974	3.97222	0.00397881	0.323371	Ipsilateral
cg00154957	1	109850562	MYBPHL	TSS1500	0.54387	0.343392	0.86139	0.00943351	-0.339565	Ipsilateral
cg00232535	7	5593287			0.460362	0.272488	0.777771	0.00374046	-0.215511	Ipsilateral
cg00249621	8	98290359	TSPYL5	TSS200	3.01371	1.43685	6.32108	0.00351132	0.289913	Ipsilateral
cg00270497	6	84562908	RIPPLY2	TSS200	1.98719	1.20543	3.27594	0.0070915	0.235351	Ipsilateral
cg00321709	10	135341933	CYP2E1	Body	2.04907	1.19921	3.5012	0.00867531	0.186966	Ipsilateral
cg00323915	7	150264987	GIMAP4	5'UTR	2.86159	1.30108	6.29378	0.00893719	0.267807	Ipsilateral
cg00332067	12	55004429	GLYCAM1	TSS200	3.24724	1.47887	7.13018	0.0033356	0.310579	Ipsilateral
cg00420717	X	69663586	DLG3	TSS1500	0.377207	0.192122	0.740598	0.00462066	-0.185231	Ipsilateral
cg00445755	17	74868245	MGAT5B	TSS1500	0.397131	0.205206	0.768556	0.00611776	-0.20239	Ipsilateral
cg00552696	10	29195190			1.73566	1.16124	2.5942	0.00716655	0.492377	Ipsilateral
cg00575005	6	84562888	RIPPLY2	TSS200	1.63767	1.16599	2.30016	0.00442738	0.219268	Ipsilateral
cg00725138	22	19716556			0.536467	0.335581	0.857607	0.00927609	-0.15731	Ipsilateral
cg00773370	12	6483772	SCNN1A	Body	0.46609	0.264951	0.819924	0.0080752	-0.238455	Ipsilateral
cg00922378	14	105527251	GPR132	5'UTR	2.57649	1.29108	5.14165	0.00726033	0.151771	Ipsilateral
cg01002529	3	69591807			2.48269	1.43745	4.28796	0.0011085	0.183062	Ipsilateral
cg01049530	4	81952008	BMP3	TSS200	2.48309	1.38965	4.43689	0.00213298	0.172737	Ipsilateral
cg01320130	1	67600311			2.39573	1.32222	4.34083	0.00396416	0.247437	Ipsilateral
cg01594125	4	185905070			2.0526	1.18843	3.54517	0.00990556	0.225642	Ipsilateral
cg01621576	22	46283142			0.426716	0.223488	0.814747	0.00985619	-0.238498	Ipsilateral
cg01664108	5	1005570			3.29167	1.4992	7.22725	0.00298665	0.190055	Ipsilateral
cg01679262	13	98606196	IPO5	5'UTR	2.16516	1.28205	3.65657	0.00386165	0.167133	Ipsilateral
cg01711160	14	85996499	FLRT2	1stExon	1.76878	1.1599	2.69729	0.00807419	0.186474	Ipsilateral
cg01775265	20	31780882	BASE	TSS1500	1.87793	1.20126	2.93577	0.00570347	0.352563	Ipsilateral
cg02139338	10	134108333	STK32C	Body	5.88727	1.82165	19.0267	0.00305623	0.182366	Ipsilateral
cg02360862	1	226411954	MIXL1	Body	2.02247	1.26156	3.24231	0.0034461	0.285326	Ipsilateral
cg02366262	11	121297716			3.12597	1.33003	7.34696	0.00894649	0.279046	Ipsilateral
cg02492708	16	2005062	RPL3L	TSS1500	0.396278	0.221436	0.709172	0.00182509	-0.346481	Ipsilateral
cg02592743	6	46889624	GPR116	5'UTR	4.06942	1.39944	11.8334	0.00996471	0.127083	Ipsilateral
cg02602182	X	40026844	BCOR	5'UTR	1.77707	1.16638	2.70752	0.00744285	0.291244	Ipsilateral
cg02626012	8	16894385	EFHA2	Body	0.557812	0.370447	0.839942	0.00518718	-0.272511	Ipsilateral
cg02770983	11	31822341	PAX6	Body	2.45488	1.40005	4.30443	0.00172192	0.331447	Ipsilateral
cg02842869	17	79921131			0.380675	0.187912	0.771176	0.00733267	-0.109234	Ipsilateral
cg02903192	18	29027745	DSG3	1stExon	2.13302	1.28728	3.53442	0.00328145	0.248214	Ipsilateral
cg02926307	12	106520198	NUAK1	Body	0.323158	0.153974	0.67824	0.00282275	-0.193401	Ipsilateral
cg03115558	10	72200789	NODAL	Body	1.47587	1.10831	1.96533	0.00772877	0.152161	Ipsilateral
cg03213289	20	61660250			3.01683	1.34583	6.76258	0.0073373	0.275789	Ipsilateral
cg03319887	15	35967512			2.82192	1.41909	5.61151	0.00309692	0.253776	Ipsilateral
cg03353971	17	31254616	TMEM98	TSS1500	2.09093	1.1965	3.65398	0.00960144	0.120649	Ipsilateral
cg03474687	14	104179160	XRCC3	5'UTR	2.03781	1.21435	3.41964	0.00703279	0.199883	Ipsilateral
cg03544474	3	126206070	UROC1	Body	1.97699	1.24544	3.13824	0.00384102	0.236255	Ipsilateral
cg03695909	X	47346601			0.0926209	0.0185886	0.461499	0.00368795	-0.14767	Ipsilateral
cg03770703	1	183388108	NMNAT2	TSS1500	2.73494	1.39308	5.36934	0.00346504	0.286095	Ipsilateral
cg03847932	3	73045556	PPP4R2	TSS1500	2.54429	1.25942	5.14	0.00924576	0.286295	Ipsilateral
cg03870261	19	2428514	LMNB2	3'UTR	2.35217	1.32602	4.17242	0.00344568	0.282439	Ipsilateral
cg03927812	11	130271903			3.00837	1.36546	6.62801	0.00627869	0.260437	Ipsilateral
cg03979754	8	110703460	GOLSYN	5'UTR	1.92023	1.19766	3.07873	0.00675227	0.346826	Ipsilateral
cg04096767	11	32449450	WT1	Body	1.91395	1.25652	2.91536	0.00249906	0.290307	Ipsilateral
cg04219099	1	38261052	MANEAL	Body	2.07089	1.27196	3.37162	0.00341924	0.327814	Ipsilateral
cg04327247	9	100564659			0.495687	0.302845	0.811324	0.00524354	-0.244608	Ipsilateral
cg04636194	X	49594154	PAGE4	5'UTR	0.307729	0.150559	0.62897	0.00123259	-0.28921	Ipsilateral
cg04779161	19	46286064	DMPK	TSS1500	0.0190743	0.0010975	0.331508	0.00657075	-0.108164	Ipsilateral
cg04785900	8	1950120	KBTBD11	Body	2.13038	1.20006	3.78193	0.00980177	0.250721	Ipsilateral
cg04844987	10	114136053	ACSL5	5'UTR	1.88802	1.22784	2.90316	0.00379208	0.187601	Ipsilateral
cg04899300	5	137225297	PKD2L2	Body	2.48688	1.28382	4.81731	0.00692203	0.18751	Ipsilateral
cg05075579	11	121421206	SORL1	Body	3.64367	1.51708	8.75122	0.00382465	0.186011	Ipsilateral
cg05110389	15	92005188			2.55766	1.28408	5.09441	0.00755792	0.146356	Ipsilateral
cg05140806	7	155597344	SHH	Body	1.60061	1.15604	2.21613	0.00460574	0.310781	Ipsilateral
cg05231018	17	46806763	HOXB13	TSS1500	1.93424	1.28743	2.90602	0.00149103	0.218633	Ipsilateral
cg05350800	1	178550844			11.0344	2.07211	58.7603	0.00489627	0.130061	Ipsilateral
cg05527530	1	197882003	LHX9	Body	1.85443	1.27264	2.70219	0.0013041	0.356263	Ipsilateral
cg05697695	19	14584181	PTGER1	Body	1.96202	1.20938	3.18305	0.00633312	0.111264	Ipsilateral
cg05758861	8	143580823	BAI1	Body	2.12805	1.20358	3.76261	0.00939783	0.150927	Ipsilateral
cg05810536	7	62528691			2.20734	1.22256	3.98535	0.00862551	0.270015	Ipsilateral
cg05908241	7	143109367			2.93547	1.3698	6.29065	0.00562081	0.187233	Ipsilateral
cg05967403	13	28367245	GSX1	Body	1.61641	1.15342	2.26527	0.00528922	0.389869	Ipsilateral
cg06062984	3	22413960			1.76317	1.2092	2.57092	0.00320716	0.329145	Ipsilateral
cg06113001	12	55002180	GLYCAM1	Body	2.04926	1.24704	3.36755	0.00463868	0.184442	Ipsilateral
cg06275859	4	1407694			1.80666	1.19104	2.74047	0.00539658	0.305203	Ipsilateral
cg06399029	19	41102791	LTBP4	TSS1500	2.13136	1.22583	3.70582	0.00733034	0.193697	Ipsilateral
cg06494872	4	959128	DGKQ	Body	0.23297	0.0851159	0.637658	0.00457086	-0.151334	Ipsilateral
cg06828143	5	10490335			2.01142	1.20871	3.34722	0.00715691	0.363965	Ipsilateral
cg07143623	5	135313253			2.01545	1.25863	3.22734	0.00352792	0.204702	Ipsilateral
cg07471948	13	93957638	GPC6	Body	0.46837	0.26584	0.825196	0.00866829	-0.29189	Ipsilateral
cg07500325	21	47062264			1.96255	1.20065	3.20793	0.00715951	0.256564	Ipsilateral
cg07552374	11	6418966	APBB1	Body	3.25442	1.50114	7.05547	0.00279984	0.167877	Ipsilateral
cg07673740	4	85414194			2.03713	1.20492	3.44411	0.0079138	0.250759	Ipsilateral
cg07691306	19	953575	ARID3A	Body	2.21813	1.22794	4.00677	0.00827644	0.246679	Ipsilateral
cg07750744	6	30313742	RPP21	Body	0.326101	0.146809	0.724356	0.00592484	-0.170477	Ipsilateral
cg07758738	18	12911528			2.21983	1.23207	3.9995	0.00793719	0.218121	Ipsilateral
cg07836142	6	28411423	ZSCAN23	TSS200	4.08993	1.60961	10.3922	0.00307246	0.188115	Ipsilateral
cg07875121	5	139641530	PFDN1	Body	0.197791	0.0651972	0.600047	0.00421014	-0.133516	Ipsilateral
cg08040115	16	87581757			2.64463	1.44886	4.82729	0.0015369	0.210569	Ipsilateral
cg08130630	1	2312475	MORN1	Body	0.262723	0.112442	0.613858	0.0020221	-0.133461	Ipsilateral
cg08235970	1	18957023	PAX7	TSS1500	1.62111	1.12315	2.33985	0.00987378	0.169223	Ipsilateral
cg08261841	7	142982463	TMEM139	5'UTR	0.505242	0.320584	0.796265	0.00326555	-0.326931	Ipsilateral
cg08310363	19	13984736	MIR181C	TSS1500	1.93286	1.2768	2.92601	0.00183936	0.295466	Ipsilateral
cg08669096	11	121229765			2.42436	1.28843	4.56178	0.00603818	0.274579	Ipsilateral
cg09017941	1	229163577			1.89077	1.16695	3.06355	0.00968103	0.321098	Ipsilateral
cg09314421	8	21771252	DOK2	TSS200	2.11142	1.19825	3.72048	0.00971757	0.280984	Ipsilateral
cg09438069	4	187581093	FAT1	Body	1.49754	1.10798	2.02407	0.00861314	0.597028	Ipsilateral
cg09458272	5	6687367			2.26413	1.29376	3.96232	0.00421013	0.241206	Ipsilateral
cg09509179	10	91598023			2.25826	1.2308	4.1434	0.0085236	0.12333	Ipsilateral
cg09544050	8	143580965	BAI1	Body	2.7304	1.3227	5.63626	0.00660221	0.215563	Ipsilateral
cg09578568	4	113432770			2.31928	1.23702	4.34842	0.0087104	0.293981	Ipsilateral
cg09784307	15	75248768	RPP25	1stExon	1.59421	1.12661	2.25588	0.00846298	0.169446	Ipsilateral
cg09797577	6	28778226			1.69544	1.16336	2.47089	0.0060076	0.4203	Ipsilateral
cg09838336	7	43733719	C7orf44	5'UTR	0.11515	0.0277732	0.47742	0.00289269	-0.131547	Ipsilateral
cg09956302	14	100111282	HHIPL1	TSS200	1.82063	1.21157	2.73587	0.00393234	0.305137	Ipsilateral
cg09967633	16	84918794	CRISPLD2	Body	2.17758	1.31598	3.60328	0.00245737	0.354115	Ipsilateral
cg09979281	14	100795151	C14orf68	Body	0.319019	0.142471	0.714341	0.0054717	-0.190827	Ipsilateral
cg10013121	6	42227422	TRERF1	Body	2.90031	1.34736	6.24314	0.00648532	0.167075	Ipsilateral
cg10016380	13	78493313	EDNRB	TSS1500	2.5724	1.41594	4.67336	0.00192407	0.316255	Ipsilateral
cg10017118	19	17981930	SLC5A5	TSS1500	0.22734	0.0765873	0.674831	0.00762032	-0.172027	Ipsilateral
cg10827488	11	113953838	ZBTB16	Body	3.26356	1.36807	7.7853	0.00766501	0.125075	Ipsilateral
cg10846853	6	32632859	HLA-DQB1	Body	2.90205	1.51157	5.57162	0.00136751	0.171837	Ipsilateral
cg10890403	12	132336407			3.15894	1.34477	7.42051	0.00829552	0.185818	Ipsilateral
cg10976961	1	145474899	ANKRD34A	3'UTR	0.339556	0.157284	0.733057	0.00594457	-0.22267	Ipsilateral
cg10997718	2	162275690	TBR1	Body	2.34947	1.34294	4.1104	0.00276073	0.31723	Ipsilateral
cg11513700	7	27245296			6.41926	1.93024	21.3481	0.00242449	0.130594	Ipsilateral
cg11706226	15	81391334			3.73695	1.58364	8.81819	0.00261709	0.267859	Ipsilateral
cg11803389	1	45965020	CCDC163P	Body	0.200142	0.0617521	0.64867	0.00733154	-0.133173	Ipsilateral
cg12188268	14	100111299	HHIPL1	TSS200	1.99567	1.2523	3.1803	0.00365804	0.28343	Ipsilateral
cg12212591	7	73021662	MLXIPL	Body	2.12531	1.24059	3.64096	0.00605328	0.103206	Ipsilateral
cg12355586	6	148869895	SASH1	3'UTR	2.17569	1.2464	3.79783	0.00623984	0.331349	Ipsilateral
cg12479444	7	63361394			2.61277	1.28349	5.31876	0.00809365	0.192682	Ipsilateral
cg12528835	19	50001058	RPS11	Body	3.3838	1.34913	8.48706	0.0093702	0.286475	Ipsilateral
cg12748511	7	220143	FAM20C	Body	6.62542	1.69335	25.9226	0.00659373	0.206849	Ipsilateral
cg12756718	4	2047292			0.295228	0.122198	0.713265	0.00671299	-0.262554	Ipsilateral
cg12761825	6	3023776			1.82893	1.15821	2.88808	0.0095956	0.211122	Ipsilateral
cg12800781	2	107486257	ST6GAL2	5'UTR	0.574288	0.37756	0.873521	0.00954484	-0.472148	Ipsilateral
cg13074173	8	144462007	RHPN1	Body	0.316155	0.157019	0.636573	0.00126053	-0.309329	Ipsilateral
cg13184019	6	32169790	NOTCH4	Body	0.532871	0.334127	0.84983	0.00821169	-0.296521	Ipsilateral
cg13252540	3	125690774	ROPN1B	5'UTR	3.05753	1.34109	6.97084	0.00786236	0.322633	Ipsilateral
cg13295463	5	140255069	PCDHA7	Body	1.56904	1.13172	2.17534	0.00688697	0.314087	Ipsilateral
cg13338137	13	79169966			1.99939	1.19775	3.33755	0.00804457	0.195574	Ipsilateral
cg13378083	1	23142734	EPHB2	Body	2.78207	1.39072	5.5654	0.00382473	0.145699	Ipsilateral
cg13431037	9	38319171			2.75638	1.39966	5.42819	0.00336365	0.173304	Ipsilateral
cg13434989	13	78493305	EDNRB	TSS1500	2.50325	1.43362	4.37093	0.00125288	0.303987	Ipsilateral
cg13506296	9	138381427			0.367292	0.18132	0.744008	0.00541911	-0.47156	Ipsilateral
cg13582457	5	172324773	ERGIC1	Body	3.50503	1.34986	9.10115	0.00999004	0.23265	Ipsilateral
cg13604794	17	48050338	DLX4	Body	1.97127	1.24283	3.12667	0.00393097	0.301133	Ipsilateral
cg13818276	22	32437865	SLC5A1	TSS1500	2.69829	1.28093	5.68397	0.00902014	0.184971	Ipsilateral
cg14006800	4	11652483			4.13236	1.56496	10.9117	0.00418347	0.285384	Ipsilateral
cg14035749	9	100504065			3.70018	1.37908	9.92785	0.00937003	0.22317	Ipsilateral
cg14181724	9	72436057	C9orf135	Body	1.88305	1.16981	3.03115	0.00916822	0.288072	Ipsilateral
cg14437725	9	137787387			2.13951	1.22372	3.74066	0.00762498	0.215752	Ipsilateral
cg14501638	8	143609540	BAI1	Body	6.11242	1.58861	23.5185	0.00845797	0.171259	Ipsilateral
cg14687029	11	41519708			2.26243	1.34083	3.81746	0.00222248	0.265279	Ipsilateral
cg14941291	2	176952930			2.29114	1.36343	3.85008	0.00174472	0.284645	Ipsilateral
cg15350661	12	322641	SLC6A12	5'UTR	3.21812	1.35923	7.61922	0.00786241	0.375277	Ipsilateral
cg15377518	2	145278113	ZEB2	TSS200	2.52037	1.31636	4.82562	0.00528074	0.113703	Ipsilateral
cg15502231	7	107235907	BCAP29	Body	0.215403	0.06934	0.669144	0.00793888	-0.14811	Ipsilateral
cg15590950	1	44874649	RNF220	5'UTR	2.5368	1.31243	4.90341	0.00563085	0.265968	Ipsilateral
cg15671083	10	5406959	UCN3	TSS200	2.92865	1.30084	6.5934	0.00945404	0.16843	Ipsilateral
cg15706936	2	237079766			4.92597	1.83944	13.1916	0.00151077	0.181009	Ipsilateral
cg15786837	17	46806935	HOXB13	TSS1500	2.53987	1.52322	4.23507	0.000352692	0.395889	Ipsilateral
cg15916399	18	67068457	DOK6	1stExon	2.80616	1.48198	5.31353	0.00153701	0.243824	Ipsilateral
cg16009714	17	70241415			5.15035	1.60726	16.504	0.0058047	0.162407	Ipsilateral
cg16102971	17	78424330			0.350225	0.159075	0.771067	0.00917081	-0.131559	Ipsilateral
cg16360310	5	139036605	CXXC5	5'UTR	0.449753	0.247822	0.81622	0.00859433	-0.335796	Ipsilateral
cg16401207	10	53182118	PRKG1	Body	0.401244	0.210896	0.763395	0.00539186	-0.187822	Ipsilateral
cg16448058	10	102880841	TLX1NB	5'UTR	1.96673	1.19189	3.24527	0.00812226	0.379433	Ipsilateral
cg16528511	6	84562892	RIPPLY2	TSS200	1.52499	1.15572	2.01226	0.00285468	0.344775	Ipsilateral
cg16533359	6	11710597			3.3047	1.47299	7.41423	0.00373934	0.35887	Ipsilateral
cg16561893	6	85483536			2.38291	1.29846	4.37309	0.00506157	0.22786	Ipsilateral
cg16578883	5	58421559	PDE4D	Body	4.59919	1.56116	13.5493	0.00564053	0.139384	Ipsilateral
cg16799982	X	18907441	LOC100132163	TSS1500	0.317406	0.141416	0.712412	0.00540193	-0.214104	Ipsilateral
cg16865446	11	31822302	PAX6	Body	1.86457	1.16351	2.98804	0.00961505	0.330278	Ipsilateral
cg17133446	22	26961427	TPST2	5'UTR	0.450058	0.2519	0.804096	0.00701085	-0.323118	Ipsilateral
cg17167253	2	119603383	EN1	Body	3.09509	1.51763	6.31218	0.00188866	0.159476	Ipsilateral
cg17409313	20	42876939	GDAP1L1	Body	4.47718	1.55277	12.9093	0.00553015	0.187156	Ipsilateral
cg17590657	6	29973669	HLA-J	TSS200	3.04981	1.47211	6.31839	0.00269542	0.131727	Ipsilateral
cg17790113	3	125652101	ALG1L	Body	0.0295379	0.00269657	0.323555	0.00392795	-0.124533	Ipsilateral
cg17807479	17	11145042	SHISA6	1stExon	1.8743	1.19644	2.9362	0.00608661	0.220765	Ipsilateral
cg18338775	2	177022121			0.270677	0.103568	0.70742	0.00767317	-0.162998	Ipsilateral
cg18343474	1	229566908			2.1303	1.31327	3.45561	0.0021829	0.252406	Ipsilateral
cg18440777	11	68157499	LRP5	Body	0.440185	0.253648	0.763907	0.00352861	-0.311081	Ipsilateral
cg18944010	1	119522855	TBX15	5'UTR	2.25205	1.3495	3.75823	0.00188925	0.239688	Ipsilateral
cg19455171	14	100943011	WDR25	Body	0.56028	0.375965	0.834956	0.00442533	-0.214672	Ipsilateral
cg19456622	13	53423132	PCDH8	TSS1500	2.06165	1.31673	3.22799	0.0015628	0.306488	Ipsilateral
cg19593957	X	10588208	MID1	5'UTR	1.67214	1.15829	2.41395	0.00606237	0.15719	Ipsilateral
cg19605644	16	945558	LMF1	Body	0.40734	0.226793	0.731619	0.00264846	-0.179233	Ipsilateral
cg19766460	21	43528205	UMODL1	Body	1.49261	1.11589	1.99651	0.00695793	0.245022	Ipsilateral
cg19827511	14	93580644	ITPK1	Body	0.474496	0.284834	0.79045	0.00419577	-0.274888	Ipsilateral
cg20202413	3	46923068	PTH1R	5'UTR	1.7489	1.15573	2.64651	0.0081752	0.317898	Ipsilateral
cg20256245	22	29877285	NEFH	Body	2.05286	1.20362	3.50128	0.00828253	0.198606	Ipsilateral
cg20344326	6	137736599			1.75317	1.16884	2.62963	0.00664348	0.366663	Ipsilateral
cg20401252	2	5834062	SOX11	1stExon	1.96838	1.25162	3.09562	0.0033732	0.19671	Ipsilateral
cg20681783	5	8839868			0.306941	0.131418	0.716897	0.00635345	-0.238102	Ipsilateral
cg20777390	12	123587316	PITPNM2	5'UTR	0.389068	0.202125	0.748913	0.00472341	-0.294727	Ipsilateral
cg20938359	12	322250	SLC6A12	5'UTR	2.18175	1.28129	3.71504	0.00406989	0.247939	Ipsilateral
cg21017887	14	105400489			6.03541	1.78026	20.4611	0.00390325	0.172781	Ipsilateral
cg21200656	20	21378072	NKX2-4	TSS200	2.45212	1.30097	4.62184	0.00554492	0.251375	Ipsilateral
cg21211271	1	6265071	RNF207	TSS1500	2.42844	1.39096	4.23975	0.0018048	0.20952	Ipsilateral
cg21277995	6	393239	IRF4	Body	1.80078	1.18735	2.73114	0.00563901	0.283779	Ipsilateral
cg21306949	6	164506692			4.2422	1.4808	12.153	0.00712303	0.166693	Ipsilateral
cg21501358	18	30352980	KLHL14	TSS200	1.85209	1.16318	2.94902	0.00940761	0.368655	Ipsilateral
cg21580428	5	140792814	PCDHGA4	Body	2.10896	1.28734	3.45497	0.00304801	0.301194	Ipsilateral
cg21887430	8	27695858	PBK	TSS1500	3.71131	1.5126	9.10605	0.00418804	0.144108	Ipsilateral
cg22008026	4	155413392	DCHS2	TSS1500	2.03643	1.24008	3.3442	0.0049514	0.155675	Ipsilateral
cg22030072	2	119603673	EN1	Body	4.66345	1.81356	11.9917	0.00139671	0.172519	Ipsilateral
cg22053904	6	30228007	HLA-L	Body	2.32805	1.25583	4.31571	0.00728954	0.229368	Ipsilateral
cg22220806	19	57337469	PEG3	TSS1500	0.499055	0.304057	0.819109	0.00597331	-0.205434	Ipsilateral
cg22253945	2	105858489	GPR45	1stExon	0.488639	0.284637	0.83885	0.00939653	-0.288174	Ipsilateral
cg22294063	8	21964567	NUDT18	3'UTR	0.444205	0.271849	0.725836	0.00119968	-0.333677	Ipsilateral
cg22309950	2	204571377	CD28	5'UTR	3.36256	1.39874	8.0836	0.00673247	0.218499	Ipsilateral
cg22389137	4	113432227			2.08377	1.26397	3.43529	0.00399714	0.260231	Ipsilateral
cg22557091	11	31827920	PAX6	Body	2.11504	1.25646	3.56032	0.00481475	0.285233	Ipsilateral
cg22646995	5	180541779			1.92142	1.222	3.02117	0.00468093	0.251393	Ipsilateral
cg22760287	11	107575901			0.229985	0.0890888	0.59371	0.00238598	-0.156369	Ipsilateral
cg22821947	11	133837401			1.74862	1.19104	2.56723	0.0043407	0.246623	Ipsilateral
cg23054189	1	248020692	TRIM58	1stExon	3.10524	1.46474	6.58311	0.00312155	0.307996	Ipsilateral
cg23429749	14	102050815			0.435199	0.239814	0.789772	0.00621585	-0.219975	Ipsilateral
cg23658739	21	44257296			0.189985	0.0653665	0.552181	0.00228138	-0.282388	Ipsilateral
cg24031355	10	22634439	SPAG6	1stExon	1.93171	1.1792	3.16442	0.00893457	0.291275	Ipsilateral
cg24648715	X	102863004	TCEAL3	5'UTR	2.14304	1.25545	3.65815	0.00520938	0.140251	Ipsilateral
cg24786650	8	143879805			3.20962	1.36349	7.55533	0.00758982	0.254056	Ipsilateral
cg24791965	4	102132302	PPP3CA	Body	0.370726	0.181472	0.757352	0.00647905	-0.207387	Ipsilateral
cg24914355	2	176959229	HOXD13	Body	2.15791	1.23788	3.76172	0.00667626	0.15853	Ipsilateral
cg25392700	5	54477			2.35218	1.28757	4.29705	0.00540101	0.200779	Ipsilateral
cg25444208	3	181431065	SOX2OT	Body	2.24602	1.2564	4.01513	0.00633201	0.363945	Ipsilateral
cg25628433	2	101541328	NPAS2	Body	2.25884	1.21601	4.19598	0.0099101	0.233134	Ipsilateral
cg25629768	19	2428567	LMNB2	3'UTR	5.12723	1.71215	15.3541	0.00349017	0.220785	Ipsilateral
cg25913233	5	151066683	SPARC	TSS200	2.53952	1.27858	5.04402	0.00777121	0.185411	Ipsilateral
cg25948831	17	78038002	CCDC40	Body	0.553968	0.364806	0.841216	0.00558489	-0.322188	Ipsilateral
cg26236177	14	61110649			2.44553	1.39886	4.27534	0.00170286	0.281035	Ipsilateral
cg26327071	17	46655818	HOXB4	TSS200	3.32378	1.53915	7.1777	0.00222971	0.247578	Ipsilateral
cg26354128	14	93897195	KIAA1409	5'UTR	2.31658	1.3606	3.94426	0.00197449	0.403186	Ipsilateral
cg26435254	1	3087999	PRDM16	Body	5.16796	1.71708	15.5542	0.00348221	0.113283	Ipsilateral
cg26509691	5	134363516	PITX1	3'UTR	2.39194	1.27771	4.47785	0.00641077	0.206651	Ipsilateral
cg26511386	7	142982262	TMEM139	5'UTR	0.431677	0.237999	0.782967	0.0056862	-0.294875	Ipsilateral
cg26842596	19	15121297	CCDC105	TSS1500	1.84944	1.21386	2.81781	0.00420926	0.213829	Ipsilateral
cg26856924	1	119542573			3.95269	1.41531	11.0391	0.00872046	0.189424	Ipsilateral
cg27112666	6	100050791			1.94902	1.17411	3.23536	0.00986045	0.332996	Ipsilateral
cg27147819	20	21378074	NKX2-4	TSS200	1.82191	1.1919	2.78493	0.00559175	0.17979	Ipsilateral
cg27159719	8	133772742	TMEM71	1stExon	1.94737	1.2517	3.02969	0.00312148	0.338996	Ipsilateral
cg27213509	2	176947228	EVX2	Body	2.92739	1.3376	6.40672	0.00719153	0.111695	Ipsilateral
cg27385734	18	15003734			0.399784	0.204506	0.781526	0.00734627	-0.146688	Ipsilateral
cg27591349	10	54074250	DKK1	1stExon	4.42593	1.69766	11.5387	0.00234623	0.106706	Ipsilateral
cg02375166	11	58291656			4.47	1.52	13.12	0.00641	0.16	Contralateral
cg24006505	6	41337238			3	1.32	6.83	0.00866	0.16	Contralateral
