# Supplementary material for: DNA methylation in ductal carcinoma in situ related with future development of invasive breast cancer
Source: Clin Epigenetics. 2015 Jul 25;7(1):75. doi: 10.1186/s13148-015-0094-0 (PMC4514996; doi:10.1186/s13148-015-0094-0)
Supplement: Additional file 7: — Supplemental Table S3. Enriched annotation terms among differentially methylated genes. [file 13148_2015_94_MOESM7_ESM.xlsx]

## Sheet: Supplemental Table 3
Supplemental Table 3. Enriched annotation terms among differentially methylated genes
Annotation Cluster	Enrichment Score	Database	Term	Genes involved in the term	P value	BH adjusted P(q)
Homeobox	8.54	INTERPRO	Homeobox	23	1.3e-09	8.2e-07
		SP_PIR_KEYWORDS	Homeobox	23	1.3e-09	4.5e-07
		INTERPRO	Homebox, conserved site	23	1.4e-09	4.5e-07
		SMART	HOX	23	2.7e-08	4.3e-06
Limb Development	4.92	GOTERM_BP_FAT	limb morphogenesis	12	0.00026	0.0009
		GOTERM_BP_FAT	appendage morphogenesis	12	0.00026	0.0009
		GOTERM_BP_FAT	limb development	12	0.00035	0.0012
		GOTERM_BP_FAT	appendage development	12	0.00033	0.0012
