# Supplementary material for: DNA methylation in ductal carcinoma in situ related with future development of invasive breast cancer
Source: Clin Epigenetics. 2015 Jul 25;7(1):75. doi: 10.1186/s13148-015-0094-0 (PMC4514996; doi:10.1186/s13148-015-0094-0)
Supplement: Additional file 8: — Supplemental Table S4. Distribution of progression-related CpGs across CpG Island status stratified by gains or losses of DNA methylation in DCIS subjects with an eventual diagnosis of IDC. [file 13148_2015_94_MOESM8_ESM.xlsx]

## Sheet: Sheet1
Supplemental Table 4. Distribution of progression-related CpGs across CpG Island status stratified by gains or losses of DNA methylation in DCIS subjects with an eventual diagnosis of IDC
	Relation to UCSC CpG Island
	Open Sea	Island	N Shelf	N Shore	S Shelf	S Shore
Methylation Loss in DCIS with IDC Diagnosis	55 (47.4%)	11 (9.5%)	11 (9.5%)	20 (17.2%)	6 (5.2%)	13 (11.2%)
Methylation Gain in DCIS with IDC Diagnosis	193 (36.7%)	165 (31.4%)	14 (2.7%)	71 (13.5%)	16 (3.0%)	66 (12.6%)
