# Supplementary material for: DNA methylation in ductal carcinoma in situ related with future development of invasive breast cancer
Source: Clin Epigenetics. 2015 Jul 25;7(1):75. doi: 10.1186/s13148-015-0094-0 (PMC4514996; doi:10.1186/s13148-015-0094-0)
Supplement: Additional file 9: — Supplemental Table S5. CpGs that experienced differential methylation between DCIS (n=17) and IDC (n=115) in the Norwegian cohort and gene overlap for the 72 genes whose methylation was associated with development of invasive disease in NHMN. [file 13148_2015_94_MOESM9_ESM.xlsx]

## Sheet: Supplemental-Table-4.csv
Supplemental Table 5. CpGs that experienced differential methylation between DCIS (n=17) and IDC (n=115) in the Norwegian cohort and gene overlap for the 72 genes whose methylation was associated with development of invasive disease in NHMN
Illumina CG ID	Chromosome	Genomic Location	Gene	Gene Region	P-value	Regression Coefficient	CpG Overlap	Gene Overlap
cg25948831	17	78038002	CCDC40	Body	0.00195315	1.037	TRUE	TRUE
cg02449166	10	131748481	EBF3	Body	0.00394845	-0.708	TRUE	TRUE
cg22220806	19	57337469	PEG3	TSS1500	0.00531044	0.54	TRUE	TRUE
cg03274800	8	22852120	RHOBTB2	Body	0.00548015	0.72	TRUE	TRUE
cg07500713	6	168896207	SMOC2	Body	7.42e-05	1.129	FALSE	TRUE
cg17797848	1	109842096	MYBPHL	Body	8.39e-05	0.84	FALSE	TRUE
cg24156331	14	93430253	ITPK1	Body	0.000152965	0.729	FALSE	TRUE
cg11849385	6	168896266	SMOC2	Body	0.000229872	1.237	FALSE	TRUE
cg13984060	8	145018816	PLEC1	Body	0.000311646	0.758	FALSE	TRUE
cg18403960	6	168896316	SMOC2	Body	0.00034399	1.373	FALSE	TRUE
cg14601981	10	79145228	KCNMA1	Body	0.000429928	0.726	FALSE	TRUE
cg17497640	2	197179720	HECW2	Body	0.000433916	1.123	FALSE	TRUE
cg13770417	6	168418632	KIF25	1stExon	0.000439997	0.712	FALSE	TRUE
cg05264279	7	158266136	PTPRN2	Body	0.000445967	-1.123	FALSE	TRUE
cg05736186	11	7633488	PPFIBP2	Body	0.000519338	0.763	FALSE	TRUE
cg18428265	2	101437805	NPAS2	5'UTR	0.00055779	0.933	FALSE	TRUE
cg13632655	7	158266097	PTPRN2	Body	0.000570896	-0.738	FALSE	TRUE
cg04977856	14	89886941	FOXN3	5'UTR	0.000609915	0.717	FALSE	TRUE
cg19980151	5	92914290	FLJ42709	Body	0.000647004	-0.566	FALSE	TRUE
cg18873386	7	96651915	DLX5	Body	0.000649829	-0.618	FALSE	TRUE
cg11575295	7	158250911	PTPRN2	Body	0.000678532	-0.976	FALSE	TRUE
cg05224015	7	158235423	PTPRN2	Body	0.000705615	-0.821	FALSE	TRUE
cg04396251	10	134975433	KNDC1	Body	0.000731881	1.015	FALSE	TRUE
cg12256469	7	158376838	PTPRN2	Body	0.000736206	-0.835	FALSE	TRUE
cg22495322	5	59619821	PDE4D	5'UTR	0.000795468	0.902	FALSE	TRUE
cg08894487	19	941243	ARID3A	Body	0.000834769	0.384	FALSE	TRUE
cg15035324	2	46269605	PRKCE	Body	0.000851031	0.712	FALSE	TRUE
cg11113469	7	96628963	DLX6AS	Body	0.000861912	-0.795	FALSE	TRUE
cg19672546	8	145025123	PLEC1	Body	0.000945997	1.005	FALSE	TRUE
cg21672292	8	145025128	PLEC1	Body	0.000977107	1.091	FALSE	TRUE
cg01178603	7	1976964	MAD1L1	Body	0.00110197	0.89	FALSE	TRUE
cg19893585	8	145025064	PLEC1	Body	0.00113162	0.836	FALSE	TRUE
cg17393917	12	106533840	NUAK1	TSS200	0.0011417	-0.66	FALSE	TRUE
cg01753788	8	145024929	PLEC1	5'UTR	0.00116802	0.811	FALSE	TRUE
cg26816432	7	158165951	PTPRN2	Body	0.00117151	-1.031	FALSE	TRUE
cg18192987	2	145254474	ZEB2	Body	0.00124546	0.833	FALSE	TRUE
cg23934955	8	145024939	PLEC1	5'UTR	0.0013022	0.766	FALSE	TRUE
cg02389590	8	110658029	GOLSYN	5'UTR	0.00133797	0.674	FALSE	TRUE
cg15628518	8	145025059	PLEC1	Body	0.00135115	1.041	FALSE	TRUE
cg25994725	6	35703435	LOC285847	Body	0.00137509	0.642	FALSE	TRUE
cg06649856	7	158355003	PTPRN2	Body	0.00143134	-0.741	FALSE	TRUE
cg17806482	7	107608007	LAMB1	Body	0.00143772	0.59	FALSE	TRUE
cg06571559	10	670787	DIP2C	Body	0.00145988	0.719	FALSE	TRUE
cg08070200	4	187572960	FAT1	Body	0.00149695	0.865	FALSE	TRUE
cg17459635	15	89181615	ISG20	TSS1500	0.00150861	0.546	FALSE	TRUE
cg10328047	8	145024774	PLEC1	Body	0.0015953	0.767	FALSE	TRUE
cg02768721	7	158221370	PTPRN2	Body	0.00169723	-0.854	FALSE	TRUE
cg11468148	10	670815	DIP2C	Body	0.00177805	0.885	FALSE	TRUE
cg23849812	19	57337421	PEG3	TSS1500	0.00190518	0.651	FALSE	TRUE
cg18479711	2	240031454	HDAC4	Body	0.00202179	0.922	FALSE	TRUE
cg13185046	6	32165321	NOTCH4	Body	0.00202415	0.648	FALSE	TRUE
cg23841288	7	158342105	PTPRN2	Body	0.00203156	-0.668	FALSE	TRUE
cg22082176	5	140868686	PCDHGA4	Body	0.00204463	-0.51	FALSE	TRUE
cg01833755	14	89889372	FOXN3	5'UTR	0.00221004	0.752	FALSE	TRUE
cg11072645	7	157754746	PTPRN2	Body	0.00221337	-0.781	FALSE	TRUE
cg07207789	16	84852909	CRISPLD2	TSS1500	0.00225365	0.575	FALSE	TRUE
cg08629856	10	132913153	TCERG1L	Body	0.00226447	0.818	FALSE	TRUE
cg10243939	7	96654788	DLX5	TSS1500	0.00233674	-0.815	FALSE	TRUE
cg03979024	10	419189	DIP2C	Body	0.00240328	-0.501	FALSE	TRUE
cg18569623	14	89631502	FOXN3	Body	0.00250364	0.605	FALSE	TRUE
cg17466952	8	22844396	RHOBTB2	TSS1500	0.00256572	0.763	FALSE	TRUE
cg20153240	1	2016789	PRKCZ	Body	0.00256865	0.714	FALSE	TRUE
cg02365780	2	101437872	NPAS2	5'UTR	0.00272622	0.622	FALSE	TRUE
cg11341142	12	72152267	RAB21	Body	0.00288037	0.751	FALSE	TRUE
cg21984645	7	214577	FAM20C	Body	0.00288491	0.736	FALSE	TRUE
cg06315569	7	157785721	PTPRN2	Body	0.00298078	-0.697	FALSE	TRUE
cg27606618	3	61826848	PTPRG	Body	0.00299248	0.767	FALSE	TRUE
cg09359114	7	96650096	DLX5	Body	0.00299366	-0.594	FALSE	TRUE
cg02828878	10	90973635	LIPA	3'UTR	0.00299473	0.888	FALSE	TRUE
cg25882887	8	22844374	RHOBTB2	TSS1500	0.00306112	0.61	FALSE	TRUE
cg27349018	11	132954292	OPCML	Body	0.00322151	0.648	FALSE	TRUE
cg10767008	7	157794688	PTPRN2	Body	0.00323642	0.657	FALSE	TRUE
cg27110054	8	103137274	NCALD	TSS1500	0.00326033	0.602	FALSE	TRUE
cg08161931	8	145028402	PLEC1	TSS1500	0.00333959	0.521	FALSE	TRUE
cg08637514	7	150212707	GIMAP7	5'UTR	0.00344325	-0.836	FALSE	TRUE
cg07898713	8	145018822	PLEC1	Body	0.00345806	0.53	FALSE	TRUE
cg12936238	1	2254582	MORN1	Body	0.00346481	0.667	FALSE	TRUE
cg25844590	11	7621556	PPFIBP2	Body	0.00350425	0.57	FALSE	TRUE
cg25320749	6	28494732	GPX5	Body	0.00365741	0.617	FALSE	TRUE
cg05264377	6	42194691	TRERF1	3'UTR	0.00367451	0.591	FALSE	TRUE
cg20333696	14	88661671	KCNK10	Body	0.00372461	0.508	FALSE	TRUE
cg05363616	1	119529219	TBX15	5'UTR	0.00386172	-0.633	FALSE	TRUE
cg00861695	13	24736455	SPATA13	5'UTR	0.00405814	0.669	FALSE	TRUE
cg05895018	14	103400237	CDC42BPB	Body	0.00406558	0.919	FALSE	TRUE
cg12098156	15	81171179	KIAA1199	Body	0.00409431	0.624	FALSE	TRUE
cg11134334	13	94822726	GPC6	Body	0.00409715	0.535	FALSE	TRUE
cg10687219	11	68174286	LRP5	Body	0.00436915	0.965	FALSE	TRUE
cg17293868	10	671007	DIP2C	Body	0.00452328	0.543	FALSE	TRUE
cg27460824	13	24750164	SPATA13	5'UTR	0.00458511	0.687	FALSE	TRUE
cg21644009	6	28494863	GPX5	Body	0.00466244	0.649	FALSE	TRUE
cg01554539	7	157413902	PTPRN2	Body	0.00467834	0.588	FALSE	TRUE
cg18894028	11	68156978	LRP5	Body	0.00476648	0.614	FALSE	TRUE
cg22321808	2	47257584	TTC7A	Body	0.00483352	0.77	FALSE	TRUE
cg15792134	6	169051418	SMOC2	Body	0.00483997	0.627	FALSE	TRUE
cg01448276	7	96654782	DLX5	TSS1500	0.0048887	-0.672	FALSE	TRUE
cg16876790	7	96654786	DLX5	TSS1500	0.00490805	-0.661	FALSE	TRUE
cg13937208	13	78551078	EDNRB	TSS1500	0.00500173	0.67	FALSE	TRUE
cg07152812	13	24736518	SPATA13	5'UTR	0.00511098	0.668	FALSE	TRUE
cg22790257	1	151694108	C1orf230	Body	0.00513999	1.231	FALSE	TRUE
cg23334660	4	187573046	FAT1	Body	0.0051583	0.609	FALSE	TRUE
cg12932102	6	169051431	SMOC2	Body	0.00516971	0.524	FALSE	TRUE
cg05433557	7	158325024	PTPRN2	Body	0.00522689	-0.647	FALSE	TRUE
cg15374582	7	158250524	PTPRN2	Body	0.00525882	-0.673	FALSE	TRUE
cg07846168	13	94427838	GPC6	Body	0.00538407	0.777	FALSE	TRUE
cg05707833	18	77203371	NFATC1	Body	0.0055852	0.52	FALSE	TRUE
cg06172859	6	117866589	DCBLD1	Body	0.00571435	0.763	FALSE	TRUE
cg08801479	6	32165200	NOTCH4	Body	0.00589005	0.601	FALSE	TRUE
cg16860004	8	103137229	NCALD	TSS1500	0.00589484	0.724	FALSE	TRUE
cg11640591	3	46925181	PTH1R	Body	0.00592981	-0.524	FALSE	TRUE
cg02186409	13	28931547	FLT1	Body	0.00595078	0.556	FALSE	TRUE
cg10650290	7	158179627	PTPRN2	Body	0.00601639	-0.763	FALSE	TRUE
cg12519998	10	384286	DIP2C	Body	0.00623535	0.819	FALSE	TRUE
cg19308132	8	103137173	NCALD	TSS1500	0.0063046	0.621	FALSE	TRUE
cg17764549	7	158287907	PTPRN2	Body	0.00632985	-0.799	FALSE	TRUE
cg17112975	17	75431407	2015-09-09	Body	0.0064128	0.503	FALSE	TRUE
cg12864389	8	145025178	PLEC1	Body	0.00644912	0.971	FALSE	TRUE
cg11697440	1	19280186	IFFO2	Body	0.00674014	0.884	FALSE	TRUE
cg08017323	12	3240167	TSPAN9	5'UTR	0.00674102	0.473	FALSE	TRUE
cg12571570	2	145267984	ZEB2	Body	0.0070977	-0.526	FALSE	TRUE
cg20239333	10	133111331	TCERG1L	TSS1500	0.00716134	0.554	FALSE	TRUE
cg09884146	2	65593908	SPRED2	5'UTR	0.0072298	0.67	FALSE	TRUE
cg01539224	14	104639296	KIF26A	Body	0.00726358	0.739	FALSE	TRUE
cg24446610	1	6134338	KCNAB2	Body	0.0072757	0.977	FALSE	TRUE
cg18477666	7	43210461	HECW1	5'UTR	0.00767425	-0.643	FALSE	TRUE
cg26730347	22	32438947	SLC5A1	TSS200	0.00782191	0.653	FALSE	TRUE
cg04756223	2	46325268	PRKCE	Body	0.00794777	0.645	FALSE	TRUE
cg06174454	3	50371818	RASSF1	Body	0.00826834	0.586	FALSE	TRUE
cg00771867	7	158275768	PTPRN2	Body	0.00835453	-0.689	FALSE	TRUE
cg00018128	2	162275746	TBR1	Body	0.0084751	-0.666	FALSE	TRUE
cg25644224	7	158195876	PTPRN2	Body	0.00859237	-0.608	FALSE	TRUE
cg14047370	7	43342206	HECW1	Body	0.00875896	0.489	FALSE	TRUE
cg12697833	11	133085433	OPCML	Body	0.00891907	0.736	FALSE	TRUE
cg27096172	7	158350433	PTPRN2	Body	0.00905603	-0.715	FALSE	TRUE
cg10005224	12	54424964	HOXC4	5'UTR	0.00912649	-0.488	FALSE	TRUE
cg25932315	10	79190843	KCNMA1	Body	0.00913583	0.629	FALSE	TRUE
cg01751245	2	65593761	SPRED2	5'UTR	0.00917428	0.576	FALSE	TRUE
cg06821641	1	2016915	PRKCZ	Body	0.00919528	1.002	FALSE	TRUE
cg08457298	8	110693280	GOLSYN	5'UTR	0.00933068	0.504	FALSE	TRUE
cg27607584	7	2196943	MAD1L1	Body	0.00958999	0.998	FALSE	TRUE
cg12434889	7	158342394	PTPRN2	Body	0.00999769	-0.654	FALSE	TRUE
cg09968361	14	94855344	SERPINA1	5'UTR	1.33e-06	1.062	FALSE	FALSE
cg17631429	20	30433233	FOXS1	1stExon	7.33e-06	1.385	FALSE	FALSE
cg00491021	8	42064880	PLAT	5'UTR	8.12e-06	1.309	FALSE	FALSE
cg12091331	8	42065314	PLAT	TSS200	9.33e-06	1.563	FALSE	FALSE
cg02050985	2	101766314	TBC1D8	Body	1.26e-05	1.084	FALSE	FALSE
cg06003022	11	104814390	CASP4	3'UTR	1.4e-05	1.175	FALSE	FALSE
cg02126235	14	94855034	SERPINA1	5'UTR	1.46e-05	1.386	FALSE	FALSE
cg02313013	12	95010113	TMCC3	Body	1.62e-05	0.736	FALSE	FALSE
cg08381620	13	24062873			1.64e-05	0.801	FALSE	FALSE
cg04781339	21	44781686			1.72e-05	1.156	FALSE	FALSE
cg21520549	2	36589883	CRIM1	Body	1.79e-05	0.772	FALSE	FALSE
cg05346611	14	94855088	SERPINA1	5'UTR	1.81e-05	1.146	FALSE	FALSE
cg15423315	10	93296554	LOC100188947	Body	1.95e-05	-0.9	FALSE	FALSE
cg22599740	13	76215076	LMO7	Body	2.26e-05	0.949	FALSE	FALSE
cg22828990	14	94855099	SERPINA1	5'UTR	2.28e-05	1.016	FALSE	FALSE
cg16132139	10	115438230	CASP7	TSS1500	2.73e-05	0.81	FALSE	FALSE
cg11581865	11	120078840			2.82e-05	0.691	FALSE	FALSE
cg19249749	1	223853145	CAPN8	1stExon	3.12e-05	1.884	FALSE	FALSE
cg03460777	10	112842008			3.32e-05	0.656	FALSE	FALSE
cg26762050	16	67022599	CES8	TSS200	3.46e-05	0.782	FALSE	FALSE
cg19270739	1	1368846			3.59e-05	0.586	FALSE	FALSE
cg16985632	20	30432938	FOXS1	1stExon	3.81e-05	0.728	FALSE	FALSE
cg08036074	6	116424633	NT5DC1	Body	3.84e-05	1.254	FALSE	FALSE
cg04061506	2	48137261			3.88e-05	0.862	FALSE	FALSE
cg03312170	16	53815126	FTO	Body	4.08e-05	0.961	FALSE	FALSE
cg22038738	8	42064673	PLAT	5'UTR	4.15e-05	0.673	FALSE	FALSE
cg01411725	17	18646832	FBXW10	TSS1500	4.42e-05	0.854	FALSE	FALSE
cg05617551	16	54209183			4.45e-05	0.705	FALSE	FALSE
cg12508078	17	27505845	MYO18A	5'UTR	4.85e-05	0.868	FALSE	FALSE
cg16625218	8	30272502	RBPMS	Body	5.26e-05	-0.578	FALSE	FALSE
cg22041590	2	158747855			5.33e-05	1.032	FALSE	FALSE
cg05634879	17	26267036			5.35e-05	0.614	FALSE	FALSE
cg06398643	3	187896120	LPP	5'UTR	5.38e-05	1.038	FALSE	FALSE
cg17972100	4	8046547	ABLIM2	Body	5.77e-05	1.409	FALSE	FALSE
cg13713739	9	132483377	PRRX2	Body	5.83e-05	1.064	FALSE	FALSE
cg06434738	16	54115019	FTO	Body	5.86e-05	0.796	FALSE	FALSE
cg00060800	5	141600994			6.36e-05	0.776	FALSE	FALSE
cg03718012	2	106227623			6.49e-05	0.844	FALSE	FALSE
cg08826152	17	15869607	ADORA2B	Body	6.63e-05	0.738	FALSE	FALSE
cg20482145	17	8525165	MYH10	Body	6.66e-05	-0.59	FALSE	FALSE
cg14062152	10	63211062	TMEM26	Body	6.7e-05	1.384	FALSE	FALSE
cg09262732	7	100285913	GIGYF1	5'UTR	7.02e-05	0.77	FALSE	FALSE
cg22329265	20	30433405	FOXS1	5'UTR	7.16e-05	0.464	FALSE	FALSE
cg23109530	8	94944912			7.23e-05	1.206	FALSE	FALSE
cg04189320	15	31691214			7.4e-05	0.732	FALSE	FALSE
cg02281821	10	129692341	CLRN3	TSS1500	7.52e-05	0.823	FALSE	FALSE
cg06947913	12	50297793	FAIM2	TSS200	7.64e-05	1.614	FALSE	FALSE
cg26572392	10	24496943	KIAA1217	5'UTR	7.68e-05	0.596	FALSE	FALSE
cg14543953	11	102669090	MMP1	TSS200	8.12e-05	0.977	FALSE	FALSE
cg15158106	1	39873077	MACF1	Body	8.29e-05	0.651	FALSE	FALSE
cg16983159	5	138862441	TMEM173	TSS200	8.89e-05	-0.848	FALSE	FALSE
cg09635738	1	41889828			8.92e-05	0.62	FALSE	FALSE
cg08190615	11	116760808	SIK3	Body	8.97e-05	0.773	FALSE	FALSE
cg25965774	10	126841033	CTBP2	5'UTR	9.17e-05	0.872	FALSE	FALSE
cg18486102	12	50297777	FAIM2	TSS200	9.27e-05	1.992	FALSE	FALSE
cg10455321	11	46269315			9.74e-05	0.744	FALSE	FALSE
cg20127102	11	57197699			9.8e-05	1.052	FALSE	FALSE
cg23100133	2	99434981	C2orf55	Body	9.81e-05	0.767	FALSE	FALSE
cg22395624	4	6735531			9.86e-05	0.925	FALSE	FALSE
cg21165064	1	156402678			0.000109862	-0.607	FALSE	FALSE
cg19241089	2	161351392	RBMS1	TSS1500	0.000113765	0.935	FALSE	FALSE
cg08890837	16	2581618	CEMP1	TSS200	0.000114374	-0.883	FALSE	FALSE
cg14696311	13	114855198	RASA3	Body	0.000115406	1.412	FALSE	FALSE
cg07901188	1	109795659	CELSR2	1stExon	0.000116959	1.293	FALSE	FALSE
cg13976683	1	120311542	HMGCS2	1stExon	0.000121365	0.95	FALSE	FALSE
cg18725544	7	127994864	PRRT4	Body	0.000122677	0.909	FALSE	FALSE
cg14082886	11	35164485	CD44	Body	0.000125863	-0.81	FALSE	FALSE
cg06342430	20	33461536	ACSS2	TSS1500	0.000126781	0.807	FALSE	FALSE
cg02891579	10	102823812	KAZALD1	Body	0.000128274	0.522	FALSE	FALSE
cg08951638	5	141706213			0.000128397	0.749	FALSE	FALSE
cg14543179	22	31553928			0.000130629	0.629	FALSE	FALSE
cg01903799	4	148467709			0.000131571	0.685	FALSE	FALSE
cg22372968	1	85224336			0.000133775	0.76	FALSE	FALSE
cg05245650	2	37900205	CDC42EP3	TSS1500	0.000136505	0.733	FALSE	FALSE
cg24239642	6	149177556	UST	Body	0.000138761	1.01	FALSE	FALSE
cg10190334	6	73935676	KHDC1L	TSS1500	0.000139145	0.952	FALSE	FALSE
cg16903174	2	9468351	ASAP2	Body	0.000140576	0.943	FALSE	FALSE
cg27545565	4	169725732	PALLD	Body	0.000140814	0.707	FALSE	FALSE
cg24533864	22	22307684	PPM1F	TSS1500	0.000141185	0.778	FALSE	FALSE
cg01437161	12	8834114			0.000141417	0.727	FALSE	FALSE
cg08698835	16	56279276	GNAO1	Body	0.000142054	0.878	FALSE	FALSE
cg13860360	13	33846010	STARD13	Body	0.000142386	0.922	FALSE	FALSE
cg25070253	2	42596220			0.000144014	0.652	FALSE	FALSE
cg19668315	5	106988446	EFNA5	Body	0.000144623	0.795	FALSE	FALSE
cg09640555	4	77406773	SHROOM3	Body	0.000146194	0.729	FALSE	FALSE
cg06136185	17	79139087	LOC388428	TSS1500	0.000149609	0.917	FALSE	FALSE
cg16058105	15	40644696	PHGR1	5'UTR	0.000149713	1.106	FALSE	FALSE
cg23950756	14	90989532			0.000151775	0.614	FALSE	FALSE
cg05766064	18	19262576	ABHD3	Body	0.000152988	-0.971	FALSE	FALSE
cg12646386	1	23902856			0.00015334	0.853	FALSE	FALSE
cg08182193	14	105942243	CRIP2	Body	0.000155402	0.579	FALSE	FALSE
cg09232225	16	67022472	CES8	TSS200	0.00015569	0.557	FALSE	FALSE
cg26100099	1	118727994	SPAG17	TSS200	0.000156622	1.139	FALSE	FALSE
cg22731383	2	151178177			0.00015891	1.013	FALSE	FALSE
cg09997714	6	166061418	PDE10A	Body	0.000160693	0.925	FALSE	FALSE
cg14043752	2	64770117	AFTPH	5'UTR	0.000161641	0.964	FALSE	FALSE
cg26473110	11	46385365	DGKZ	Body	0.000162485	0.629	FALSE	FALSE
cg15923139	4	186801896	SORBS2	5'UTR	0.000166172	0.813	FALSE	FALSE
cg16484967	6	56234854			0.000167466	0.679	FALSE	FALSE
cg24495350	15	72651198	HEXA	Body	0.000169599	0.666	FALSE	FALSE
cg19307406	1	167874258	ADCY10	5'UTR	0.000170236	0.822	FALSE	FALSE
cg13256546	22	39472544	APOBEC3G	TSS1500	0.000172097	0.565	FALSE	FALSE
cg20760057	6	130017522	ARHGAP18	Body	0.000172502	0.754	FALSE	FALSE
cg26695784	16	54101846	FTO	Body	0.000173626	0.833	FALSE	FALSE
cg00129811	6	116726398	DSE	Body	0.000175101	-0.668	FALSE	FALSE
cg19614643	2	19499118			0.000175308	0.652	FALSE	FALSE
cg13177458	8	124732088	ANXA13	Body	0.000175813	0.676	FALSE	FALSE
cg05334190	13	44880206			0.000177705	0.664	FALSE	FALSE
cg04836530	11	116448790			0.000180151	0.516	FALSE	FALSE
cg05578840	5	76934327	OTP	Body	0.00018031	-0.728	FALSE	FALSE
cg26665507	19	3596441	TBXA2R	Body	0.000180741	0.664	FALSE	FALSE
cg06010326	4	83445884	TMEM150C	5'UTR	0.000184665	0.623	FALSE	FALSE
cg11300341	17	17689562	RAI1	5'UTR	0.000184737	1.021	FALSE	FALSE
cg16375048	4	157883937	PDGFC	Body	0.000185301	0.729	FALSE	FALSE
cg19098437	6	72113322	MIR30A	Body	0.00018767	0.934	FALSE	FALSE
cg04835925	5	157107153	C5orf52	3'UTR	0.000188246	0.911	FALSE	FALSE
cg24188163	8	39782018	IDO1	Body	0.000189242	0.958	FALSE	FALSE
cg27633342	15	52588279	MYO5C	TSS1500	0.000192094	0.695	FALSE	FALSE
cg21067632	3	71258221	FOXP1	5'UTR	0.000192718	1.143	FALSE	FALSE
cg09449988	7	151328116	PRKAG2	Body	0.000194365	0.724	FALSE	FALSE
cg04669574	12	50297945	FAIM2	TSS1500	0.000197049	1.275	FALSE	FALSE
cg26728709	4	114823338	ARSJ	3'UTR	0.000197766	0.667	FALSE	FALSE
cg17974012	20	30433409	FOXS1	5'UTR	0.000200005	0.579	FALSE	FALSE
cg09147843	16	53467612	RBL2	TSS1500	0.000200685	0.7	FALSE	FALSE
cg00518468	9	139588064			0.000202378	0.726	FALSE	FALSE
cg22214349	12	94451650			0.000203486	0.599	FALSE	FALSE
cg08887327	2	238582364	LRRFIP1	Body	0.000205326	0.893	FALSE	FALSE
cg17063452	10	103450447	FBXW4	Body	0.000206103	0.846	FALSE	FALSE
cg23855986	11	129980502	APLP2	Body	0.00020675	1.157	FALSE	FALSE
cg08650961	10	104748594	CNNM2	Body	0.000211614	0.86	FALSE	FALSE
cg08500510	10	6216350	PFKFB3	Body	0.000212928	1.162	FALSE	FALSE
cg27405128	15	58540402			0.000213948	1.001	FALSE	FALSE
cg10443159	7	7839258			0.000214384	1.162	FALSE	FALSE
cg23881119	10	24496763	KIAA1217	5'UTR	0.000219013	0.638	FALSE	FALSE
cg13787768	9	137679142	COL5A1	Body	0.000220246	0.738	FALSE	FALSE
cg04713108	5	44807541	MRPS30	TSS1500	0.000220376	0.962	FALSE	FALSE
cg16438686	11	75968191			0.00022292	0.686	FALSE	FALSE
cg07402003	16	52503883	TOX3	Body	0.000223481	0.739	FALSE	FALSE
cg02710860	15	42065401	MAPKBP1	TSS1500	0.000225585	0.784	FALSE	FALSE
cg15283194	13	60341333	DIAPH3	Body	0.000226208	0.886	FALSE	FALSE
cg25907138	2	206730974			0.000226695	0.524	FALSE	FALSE
cg00484803	2	157196299			0.00022897	0.703	FALSE	FALSE
cg14898892	4	77356180	SHROOM3	TSS200	0.000230053	0.635	FALSE	FALSE
cg09511724	1	10804939	CASZ1	5'UTR	0.000231726	0.791	FALSE	FALSE
cg05980719	16	75788403			0.000238428	0.54	FALSE	FALSE
cg25015613	11	102664716	MMP1	Body	0.000241785	0.688	FALSE	FALSE
cg01325552	4	187025420			0.000244241	1.197	FALSE	FALSE
cg16705097	13	30461939			0.000245454	0.891	FALSE	FALSE
cg21598506	2	238582132	LRRFIP1	Body	0.000246154	0.87	FALSE	FALSE
cg24595152	3	43733831	ABHD5	Body	0.000249514	0.619	FALSE	FALSE
cg19353949	1	145726979	PDZK1	TSS1500	0.000252601	0.972	FALSE	FALSE
cg11141503	17	33391834	RFFL	5'UTR	0.00025396	0.782	FALSE	FALSE
cg20029153	17	27505257	MYO18A	5'UTR	0.000255553	0.752	FALSE	FALSE
cg19563365	11	86508399			0.000255821	0.81	FALSE	FALSE
cg24803346	2	73201477	SFXN5	Body	0.000256037	0.745	FALSE	FALSE
cg20892287	11	128893851	RICS	1stExon	0.000256148	0.681	FALSE	FALSE
cg17461600	1	57983368	DAB1	5'UTR	0.000258356	0.698	FALSE	FALSE
cg14780538	11	115781795			0.000259201	0.774	FALSE	FALSE
cg20627046	2	201271178	SPATS2L	Body	0.000260968	0.68	FALSE	FALSE
cg13439703	9	20566875	MLLT3	Body	0.000261078	1.213	FALSE	FALSE
cg13390372	4	6753778			0.000267139	0.76	FALSE	FALSE
cg01832935	16	51026724			0.000268723	0.616	FALSE	FALSE
cg08598287	10	43836083			0.000269091	0.763	FALSE	FALSE
cg25170091	17	202716	RPH3AL	TSS200	0.000273469	0.653	FALSE	FALSE
cg14026238	15	57616123			0.000276346	0.668	FALSE	FALSE
cg06545268	8	9756974			0.00027669	-0.816	FALSE	FALSE
cg03850057	1	118727977	SPAG17	TSS200	0.000278812	0.737	FALSE	FALSE
cg18133477	20	33293445	TP53INP2	5'UTR	0.000281851	0.538	FALSE	FALSE
cg13752545	9	38071235			0.000286401	0.636	FALSE	FALSE
cg20840634	4	69434475	UGT2B15	TSS1500	0.000287073	0.751	FALSE	FALSE
cg26242302	11	94926302	SESN3	Body	0.00028785	1.039	FALSE	FALSE
cg05964918	10	96953953	C10orf129	TSS200	0.000287994	0.911	FALSE	FALSE
cg27218993	6	73263351			0.000289349	0.756	FALSE	FALSE
cg09303201	16	85674253	KIAA0182	5'UTR	0.000289387	0.879	FALSE	FALSE
cg05661060	1	44074454	PTPRF	Body	0.000296458	1.06	FALSE	FALSE
cg00114694	15	40644728	PHGR1	5'UTR	0.000296779	0.988	FALSE	FALSE
cg10463299	20	54987330	CASS4	5'UTR	0.000300069	-0.819	FALSE	FALSE
cg16690845	10	134404914	INPP5A	Body	0.000303386	0.853	FALSE	FALSE
cg17297045	12	125581343	AACS	Body	0.000304142	1.127	FALSE	FALSE
cg03905369	2	120824615	EPB41L5	Body	0.000307748	0.981	FALSE	FALSE
cg23848152	1	145211389	NOTCH2NL	5'UTR	0.000311231	0.691	FALSE	FALSE
cg06747362	21	26955262	C21orf71	Body	0.000312321	1.016	FALSE	FALSE
cg09205083	16	85674320	KIAA0182	5'UTR	0.0003126	0.686	FALSE	FALSE
cg12850396	15	89640878	ABHD2	5'UTR	0.000314399	0.818	FALSE	FALSE
cg17083429	10	89627854	PTEN	Body	0.000314627	0.98	FALSE	FALSE
cg04724387	6	134995823			0.000315238	0.962	FALSE	FALSE
cg23630867	4	153528146			0.000317141	0.822	FALSE	FALSE
cg18592964	5	96051476	CAST	Body	0.000317328	0.685	FALSE	FALSE
cg24902461	10	121031392	GRK5	Body	0.000317794	0.719	FALSE	FALSE
cg03598938	2	191502738			0.000319479	0.595	FALSE	FALSE
cg10120764	1	116467163			0.000321775	0.793	FALSE	FALSE
cg07165610	3	39231277	XIRP1	5'UTR	0.00032202	0.661	FALSE	FALSE
cg27265307	11	67220318	GPR152	TSS200	0.000323052	1.113	FALSE	FALSE
cg10788939	5	106956089	EFNA5	Body	0.00032404	0.9	FALSE	FALSE
cg25113462	2	239299293	TRAF3IP1	Body	0.000327232	0.772	FALSE	FALSE
cg18921776	15	96647029			0.000328879	0.814	FALSE	FALSE
cg13977835	1	23883338			0.000330984	0.67	FALSE	FALSE
cg14282656	11	122742237	CRTAM	3'UTR	0.000330984	0.744	FALSE	FALSE
cg06298701	10	51566673	NCOA4	5'UTR	0.000333296	0.796	FALSE	FALSE
cg10201712	2	40960283			0.000333548	-0.752	FALSE	FALSE
cg13329217	11	63975481	FERMT3	Body	0.000334461	-0.711	FALSE	FALSE
cg04071398	6	137363996	IL20RA	Body	0.000335137	0.995	FALSE	FALSE
cg04388863	16	48269349	ABCC11	TSS1500	0.000336333	0.781	FALSE	FALSE
cg24523685	21	36062813	CLIC6	Body	0.000337833	0.95	FALSE	FALSE
cg18162908	4	186435443	PDLIM3	Body	0.00034085	0.987	FALSE	FALSE
cg08129766	15	67560312	IQCH	Body	0.000341027	0.909	FALSE	FALSE
cg03548857	19	35940174	FFAR2	TSS1500	0.000341479	0.616	FALSE	FALSE
cg23158754	8	9766135			0.000343266	-0.804	FALSE	FALSE
cg00830813	7	984874	ADAP1	Body	0.000346516	0.79	FALSE	FALSE
cg08575688	2	228678500	CCL20	TSS200	0.000348971	0.593	FALSE	FALSE
cg05447023	15	40531952	PAK6	5'UTR	0.00034981	0.937	FALSE	FALSE
cg02632800	11	119291765	THY1	5'UTR	0.00035056	0.64	FALSE	FALSE
cg06666175	6	75916963	COL12A1	TSS1500	0.000352797	-0.669	FALSE	FALSE
cg23257935	1	118727834	SPAG17	5'UTR	0.000354747	0.794	FALSE	FALSE
cg09684264	16	85925699			0.000354818	0.866	FALSE	FALSE
cg16220743	11	129980529	APLP2	Body	0.000355439	1.329	FALSE	FALSE
cg10824810	16	54967714	IRX5	Body	0.000356654	0.533	FALSE	FALSE
cg09043941	10	6297748			0.000357614	0.814	FALSE	FALSE
cg15555017	11	128455958	ETS1	5'UTR	0.000357977	0.651	FALSE	FALSE
cg27051686	2	238398490	MLPH	5'UTR	0.00036506	0.728	FALSE	FALSE
cg10503992	1	33644276	TRIM62	Body	0.000367547	0.877	FALSE	FALSE
cg04861974	17	251633			0.000367682	0.637	FALSE	FALSE
cg18801579	5	1003897			0.000367773	0.728	FALSE	FALSE
cg05803361	1	145727320	PDZK1	TSS1500	0.000367965	1.132	FALSE	FALSE
cg03995457	16	52596676			0.000368117	0.966	FALSE	FALSE
cg22626985	8	31687351	NRG1	Body	0.000368706	-0.944	FALSE	FALSE
cg16505204	11	77774337	THRSP	TSS1500	0.000370654	0.791	FALSE	FALSE
cg02865822	11	46383141	DGKZ	Body	0.000371277	1.007	FALSE	FALSE
cg01973181	12	124436804	CCDC92	5'UTR	0.000371928	0.91	FALSE	FALSE
cg25982561	11	22696308	GAS2	5'UTR	0.000371968	0.958	FALSE	FALSE
cg01549929	16	54683714			0.000373123	0.785	FALSE	FALSE
cg20548032	14	81075111	C14orf145	Body	0.000375483	0.759	FALSE	FALSE
cg22809017	5	169373347	FAM196B	5'UTR	0.000376587	0.525	FALSE	FALSE
cg00732807	6	73935584	KHDC1L	TSS1500	0.000376665	1.115	FALSE	FALSE
cg02964087	16	51910167			0.000378076	0.734	FALSE	FALSE
cg04370106	17	31546369	ACCN1	Body	0.00038039	-0.708	FALSE	FALSE
cg17283455	15	60304340			0.000387025	0.66	FALSE	FALSE
cg18157012	5	168514110	SLIT3	Body	0.000387258	0.866	FALSE	FALSE
cg23421114	10	11940635			0.000391987	0.679	FALSE	FALSE
cg21094613	11	78900687	ODZ4	5'UTR	0.000392406	0.77	FALSE	FALSE
cg08837215	17	74443080	UBE2O	Body	0.000392938	0.909	FALSE	FALSE
cg21995710	2	32514311	YIPF4	Body	0.000394614	0.825	FALSE	FALSE
cg11541547	5	81521788	ATG10	Body	0.000398904	0.925	FALSE	FALSE
cg20966270	1	110752047			0.000400068	0.665	FALSE	FALSE
cg16423186	15	60105324			0.000400885	0.714	FALSE	FALSE
cg26867370	13	100262973	CLYBL	Body	0.000401351	0.919	FALSE	FALSE
cg02761110	3	65887859	MAGI1	Body	0.000404947	0.694	FALSE	FALSE
cg20255456	8	49085516			0.000412161	0.728	FALSE	FALSE
cg20450058	13	111152708	COL4A2	Body	0.000412612	0.682	FALSE	FALSE
cg07347148	1	167786802	ADCY10	Body	0.000412732	0.988	FALSE	FALSE
cg01128850	11	118397867	TTC36	TSS1500	0.000414253	0.821	FALSE	FALSE
cg04071430	3	72900733			0.000416277	0.72	FALSE	FALSE
cg05260442	2	37663730			0.000420301	0.94	FALSE	FALSE
cg07301044	8	9765583			0.000420925	-0.844	FALSE	FALSE
cg07168060	10	105603022	SH3PXD2A	Body	0.00042331	0.647	FALSE	FALSE
cg23947376	10	27548601			0.000423864	-0.655	FALSE	FALSE
cg07037454	10	118187088	PNLIPRP3	TSS1500	0.000430937	0.793	FALSE	FALSE
cg25548984	4	118007342	TRAM1L1	TSS1500	0.000432199	0.687	FALSE	FALSE
cg26784957	3	154042762	DHX36	TSS1500	0.000433617	0.833	FALSE	FALSE
cg24990494	13	32520050	EEF1DP3	Body	0.000442305	0.748	FALSE	FALSE
cg01275566	10	79684776	DLG5	Body	0.00045272	0.742	FALSE	FALSE
cg10260050	11	118415431	C11orf60	3'UTR	0.000453302	0.778	FALSE	FALSE
cg20314918	2	166151447	SCN2A	5'UTR	0.000456376	0.763	FALSE	FALSE
cg14594111	9	124463457	DAB2IP	Body	0.000457364	0.645	FALSE	FALSE
cg07375836	17	35717813	ACACA	5'UTR	0.000458	0.782	FALSE	FALSE
cg11719784	1	203058954			0.000458354	0.945	FALSE	FALSE
cg00981737	14	105103747			0.00045934	0.573	FALSE	FALSE
cg18502477	11	57946199	OR9Q1	5'UTR	0.000459503	1.004	FALSE	FALSE
cg09480297	10	114678204			0.000460362	0.908	FALSE	FALSE
cg25743482	11	19775505	NAV2	Body	0.000462154	0.839	FALSE	FALSE
cg22785294	17	80796693	TBCD	Body	0.000463708	0.894	FALSE	FALSE
cg23387401	17	4582204	PELP1	Body	0.000468157	0.83	FALSE	FALSE
cg03969996	19	46999055	PNMAL2	1stExon	0.000473121	0.53	FALSE	FALSE
cg03450107	1	41980863	HIVEP3	Body	0.000473861	0.585	FALSE	FALSE
cg21221455	15	63342288	TPM1	Body	0.0004749	0.81	FALSE	FALSE
cg25417042	10	112259695	DUSP5	Body	0.000476092	0.941	FALSE	FALSE
cg22868951	4	129767588	PHF17	Body	0.000476321	1.142	FALSE	FALSE
cg18095824	4	159704293	FNIP2	Body	0.000478034	0.824	FALSE	FALSE
cg11056055	7	116356738	MET	Body	0.000479514	0.768	FALSE	FALSE
cg13428066	11	2677768	KCNQ1	Body	0.000480378	0.667	FALSE	FALSE
cg25890168	18	19262819	ABHD3	Body	0.000480433	-1.107	FALSE	FALSE
cg01834541	1	10651801	PEX14	Body	0.000482254	1.056	FALSE	FALSE
cg06448442	6	137494919	IL22RA2	TSS200	0.000483192	0.675	FALSE	FALSE
cg20290367	17	20060457	CYTSB	Body	0.000483406	0.996	FALSE	FALSE
cg15712510	2	238418692	MLPH	Body	0.00048472	0.602	FALSE	FALSE
cg00133403	16	57212731	FAM192A	5'UTR	0.00048552	0.882	FALSE	FALSE
cg03113038	16	85181211			0.000493045	0.679	FALSE	FALSE
cg17957183	12	93803321	UBE2N	3'UTR	0.000494244	0.616	FALSE	FALSE
cg18146398	3	46251215	CCR1	TSS1500	0.000495004	0.921	FALSE	FALSE
cg08976874	11	31885698			0.0004994	0.712	FALSE	FALSE
cg21718627	11	87035156	TMEM135	3'UTR	0.000499945	0.981	FALSE	FALSE
cg00697095	17	37897076	GRB7	5'UTR	0.000500663	0.702	FALSE	FALSE
cg17699047	4	153230630			0.000502027	0.732	FALSE	FALSE
cg00614617	17	8921074			0.000502182	0.655	FALSE	FALSE
cg08404739	16	48269424	ABCC11	TSS1500	0.000513306	0.919	FALSE	FALSE
cg09329930	2	223135786	PAX3	Body	0.000513759	0.758	FALSE	FALSE
cg20191066	17	56413977			0.000515444	-0.94	FALSE	FALSE
cg21462633	2	239437806			0.000518608	0.759	FALSE	FALSE
cg16328381	11	61568095	FADS1	3'UTR	0.000519874	0.958	FALSE	FALSE
cg02969422	6	138484687	KIAA1244	Body	0.000521844	0.764	FALSE	FALSE
cg02525995	8	99310335			0.000525843	0.891	FALSE	FALSE
cg12083336	2	157658562			0.000526717	0.695	FALSE	FALSE
cg11046421	5	44806923			0.000533434	1.179	FALSE	FALSE
cg24489370	15	42562638	TMEM87A	Body	0.000533529	0.891	FALSE	FALSE
cg04213390	2	85743934			0.000534919	0.685	FALSE	FALSE
cg18017926	5	172661487	NKX2-5	Body	0.000537096	-0.698	FALSE	FALSE
cg15156059	2	45660831	SRBD1	Body	0.000540517	0.708	FALSE	FALSE
cg25888386	10	115141887			0.000542986	-0.857	FALSE	FALSE
cg09561365	22	45676755			0.000545916	0.902	FALSE	FALSE
cg02790691	18	32289550	DTNA	5'UTR	0.00054641	0.795	FALSE	FALSE
cg17016175	2	98507477	TMEM131	Body	0.000547692	0.955	FALSE	FALSE
cg25383323	10	125033830			0.000553024	0.818	FALSE	FALSE
cg20963741	13	95359162			0.000557287	-0.816	FALSE	FALSE
cg23895722	11	128776112	C11orf45	TSS1500	0.000558717	0.543	FALSE	FALSE
cg00004700	2	106013885	FHL2	5'UTR	0.000564513	1.15	FALSE	FALSE
cg24047187	2	99410740	C2orf55	3'UTR	0.00056517	0.633	FALSE	FALSE
cg14048837	9	109658527	MIR548Q	Body	0.000569837	0.609	FALSE	FALSE
cg11180966	11	755608	TALDO1	Body	0.000571451	1.486	FALSE	FALSE
cg09757581	2	97200904			0.000575718	0.622	FALSE	FALSE
cg20180513	10	64385683	ZNF365	5'UTR	0.000577267	0.822	FALSE	FALSE
cg21176026	4	156592010	GUCY1A3	5'UTR	0.000579971	1.112	FALSE	FALSE
cg08597019	16	89900495	SPIRE2	Body	0.000580269	1.001	FALSE	FALSE
cg20695587	4	68995759	TMPRSS11F	TSS200	0.00058101	0.662	FALSE	FALSE
cg19246197	11	119231741	USP2	Body	0.00058389	0.582	FALSE	FALSE
cg22712983	2	219187374	PNKD	TSS1500	0.000586297	0.803	FALSE	FALSE
cg21124714	11	72983097	P2RY6	5'UTR	0.000590211	0.722	FALSE	FALSE
cg23208326	4	75149859	MTHFD2L	Body	0.000591049	0.73	FALSE	FALSE
cg03136781	2	234197367	ATG16L1	Body	0.00059187	0.82	FALSE	FALSE
cg05795316	6	168790253			0.000592722	0.752	FALSE	FALSE
cg23093090	10	104574429	C10orf26	3'UTR	0.00059301	0.772	FALSE	FALSE
cg13149736	2	149894539	LYPD6B	TSS1500	0.000595369	0.592	FALSE	FALSE
cg19062354	11	56466731	OR8U8	Body	0.000595815	0.805	FALSE	FALSE
cg13372811	1	110627590			0.000598587	-0.658	FALSE	FALSE
cg13477812	4	186435506	PDLIM3	Body	0.000599264	0.843	FALSE	FALSE
cg13199178	1	145375603			0.000600606	0.79	FALSE	FALSE
cg13636371	9	117264095	DFNB31	Body	0.000601733	0.666	FALSE	FALSE
cg20599748	14	94759646	SERPINA10	TSS1500	0.000604017	0.763	FALSE	FALSE
cg21374307	3	159547539	SCHIP1	Body	0.000604264	0.674	FALSE	FALSE
cg01716603	17	37029974	LASP1	Body	0.000604781	0.772	FALSE	FALSE
cg18529243	11	58911115	FAM111A	5'UTR	0.000609476	0.605	FALSE	FALSE
cg18423469	18	3726858	DLGAP1	Body	0.000611457	0.582	FALSE	FALSE
cg16240368	1	118728086	SPAG17	TSS1500	0.000611651	1.007	FALSE	FALSE
cg25351588	6	116879492	FAM26D	3'UTR	0.000614344	0.824	FALSE	FALSE
cg03267511	6	169306691			0.000616006	0.592	FALSE	FALSE
cg16575319	5	172246995			0.000617228	1.114	FALSE	FALSE
cg20176142	8	81408357	ZBTB10	Body	0.000619046	0.803	FALSE	FALSE
cg00668592	8	143386385	TSNARE1	Body	0.000624654	0.941	FALSE	FALSE
cg24903668	5	142941044			0.000624766	0.866	FALSE	FALSE
cg05752207	1	193126041	CDC73	Body	0.000629439	0.844	FALSE	FALSE
cg25558288	11	129145299			0.000630399	0.539	FALSE	FALSE
cg22964496	10	126718276	CTBP2	Body	0.000630625	0.74	FALSE	FALSE
cg12881765	17	48841566	C17orf73	Body	0.000632844	0.668	FALSE	FALSE
cg06643882	18	3773774	DLGAP1	Body	0.000632954	0.678	FALSE	FALSE
cg20960181	1	86094825			0.000635166	0.698	FALSE	FALSE
cg11986861	22	29284199	ZNRF3	5'UTR	0.000635409	0.69	FALSE	FALSE
cg02032221	2	238581924	LRRFIP1	Body	0.000636044	1.014	FALSE	FALSE
cg24333150	19	43203368			0.000636303	-0.819	FALSE	FALSE
cg26626829	2	181386053			0.000638191	0.696	FALSE	FALSE
cg11678118	6	122935372	PKIB	5'UTR	0.000639403	0.692	FALSE	FALSE
cg20022862	11	67219498	GPR152	1stExon	0.000640679	0.617	FALSE	FALSE
cg18570658	13	111100156	COL4A2	Body	0.000643341	1.047	FALSE	FALSE
cg14333579	11	122517514			0.000644755	0.7	FALSE	FALSE
cg02150582	6	9398309			0.000645659	0.759	FALSE	FALSE
cg20050828	12	131303094	STX2	Body	0.000646179	0.55	FALSE	FALSE
cg25398044	7	105615808	FLJ23834	Body	0.000646954	0.919	FALSE	FALSE
cg15586392	8	142238691	SLC45A4	TSS200	0.000647073	0.79	FALSE	FALSE
cg20454887	2	54935920			0.000647339	0.687	FALSE	FALSE
cg04560029	5	72901598			0.00065044	0.754	FALSE	FALSE
cg27012424	18	3773224	DLGAP1	Body	0.000652534	0.855	FALSE	FALSE
cg05257202	13	99934873	UBAC2	Body	0.000653851	-0.715	FALSE	FALSE
cg15586054	6	166072030	PDE10A	Body	0.000654882	0.683	FALSE	FALSE
cg13339454	2	242127690	ANO7	TSS1500	0.000655368	0.577	FALSE	FALSE
cg21638357	7	100285711	GIGYF1	Body	0.00065665	0.774	FALSE	FALSE
cg15680359	2	183482086			0.000658038	0.974	FALSE	FALSE
cg26554505	3	55516711	WNT5A	Body	0.000659087	-0.76	FALSE	FALSE
cg26800525	13	113411519	ATP11A	Body	0.000659138	0.756	FALSE	FALSE
cg06756436	18	615936	CLUL1	TSS1500	0.000666076	0.921	FALSE	FALSE
cg01775379	2	159316264	PKP4	5'UTR	0.000666913	0.644	FALSE	FALSE
cg22875391	3	188889999	TPRG1	5'UTR	0.000667	1.101	FALSE	FALSE
cg23249502	5	76479359			0.000667342	0.724	FALSE	FALSE
cg03196766	15	39888049	THBS1	3'UTR	0.000668088	0.893	FALSE	FALSE
cg18733690	10	112896872			0.000669761	0.771	FALSE	FALSE
cg21243459	9	92264216	LOC100129066	Body	0.000670015	0.89	FALSE	FALSE
cg12958569	18	49146678			0.000671475	0.666	FALSE	FALSE
cg26208267	12	56857294			0.000672368	0.668	FALSE	FALSE
cg17321617	11	64764490	BATF2	5'UTR	0.000677016	0.708	FALSE	FALSE
cg12087471	11	46374124	DGKZ	Body	0.000678131	0.96	FALSE	FALSE
cg04388278	7	106730486	PRKAR2B	Body	0.000680245	0.739	FALSE	FALSE
cg22964758	12	47481988			0.000682365	0.824	FALSE	FALSE
cg05786348	2	157295032	GPD2	5'UTR	0.000683317	1.003	FALSE	FALSE
cg06363417	16	48351958	LONP2	Body	0.000683522	-0.586	FALSE	FALSE
cg07565042	11	10543456	RNF141	Body	0.000685244	0.755	FALSE	FALSE
cg26144569	2	38304804	CYP1B1	TSS1500	0.000685994	0.709	FALSE	FALSE
cg02269797	11	11959303	USP47	Body	0.000686842	0.876	FALSE	FALSE
cg17871403	5	7827115	ADCY2	3'UTR	0.000688359	0.88	FALSE	FALSE
cg21128787	2	11076220			0.00068848	0.918	FALSE	FALSE
cg03879160	2	173508156			0.000689638	0.942	FALSE	FALSE
cg06107796	11	129980478	APLP2	Body	0.000690295	0.91	FALSE	FALSE
cg08836861	16	69757867	NQO1	Body	0.000690704	0.753	FALSE	FALSE
cg03464366	2	106227786			0.000691151	0.924	FALSE	FALSE
cg02189356	8	95316581			0.000691479	0.949	FALSE	FALSE
cg03820176	5	31493119	RNASEN	Body	0.000692119	0.806	FALSE	FALSE
cg16510654	1	16330625	C1orf64	TSS200	0.000692211	0.691	FALSE	FALSE
cg22855764	2	159855398	TANC1	5'UTR	0.000692493	0.658	FALSE	FALSE
cg10954182	12	104532377	NFYB	TSS1500	0.000694067	-0.624	FALSE	FALSE
cg00126889	8	42103037			0.000697686	0.815	FALSE	FALSE
cg20982052	12	105989544			0.000698336	0.809	FALSE	FALSE
cg01009920	8	8153650			0.000700104	0.924	FALSE	FALSE
cg14227911	13	113292824			0.00070083	0.505	FALSE	FALSE
cg13420207	7	81666278	CACNA2D1	Body	0.000701386	0.919	FALSE	FALSE
cg10196532	13	50134640	RCBTB1	Body	0.000701553	0.744	FALSE	FALSE
cg01198661	6	125504065	TPD52L1	5'UTR	0.000706442	0.698	FALSE	FALSE
cg19755714	4	140842902	MAML3	Body	0.000708271	0.742	FALSE	FALSE
cg08124461	15	57818971	CGNL1	Body	0.000708277	0.834	FALSE	FALSE
cg13720048	18	55466071			0.000708621	0.991	FALSE	FALSE
cg14213581	3	54674847	HESRG	TSS1500	0.000711738	0.67	FALSE	FALSE
cg05002837	22	47057371	GRAMD4	Body	0.000712343	0.99	FALSE	FALSE
cg06565368	11	131907820	NTM	Body	0.000712436	0.655	FALSE	FALSE
cg14569644	12	54408091			0.000720324	-0.598	FALSE	FALSE
cg24113818	13	114875199	RASA3	Body	0.00072149	0.813	FALSE	FALSE
cg25246082	4	39034284	TMEM156	TSS1500	0.000725294	0.838	FALSE	FALSE
cg21063899	13	78109801	SCEL	TSS200	0.000725774	0.752	FALSE	FALSE
cg07483244	13	95358924			0.000725943	-1.033	FALSE	FALSE
cg20930815	11	9099393	SCUBE2	Body	0.000725959	0.792	FALSE	FALSE
cg23600322	18	3457201	TGIF1	Body	0.000726343	0.894	FALSE	FALSE
cg05329578	9	2241688			0.000727355	0.795	FALSE	FALSE
cg11120450	15	101768079	CHSY1	Body	0.000728833	0.844	FALSE	FALSE
cg17679980	11	22696306	GAS2	5'UTR	0.000729767	0.742	FALSE	FALSE
cg18200038	7	55712946	LOC442308	TSS1500	0.000730064	0.896	FALSE	FALSE
cg15157241	21	44396204	PKNOX1	5'UTR	0.000731169	0.62	FALSE	FALSE
cg25754673	12	124880260	NCOR2	Body	0.000732411	0.759	FALSE	FALSE
cg15408020	6	74987753			0.000734257	0.672	FALSE	FALSE
cg02060577	2	224508049			0.000740764	0.756	FALSE	FALSE
cg20074526	3	194754642			0.000742213	0.677	FALSE	FALSE
cg22445447	15	41712591	RTF1	Body	0.000751943	0.831	FALSE	FALSE
cg22039724	4	75400046			0.000752346	0.839	FALSE	FALSE
cg00684594	11	57519470	BTBD18	TSS1500	0.000752438	0.628	FALSE	FALSE
cg23212751	1	44401433	ARTN	TSS1500	0.00075433	0.799	FALSE	FALSE
cg26607528	2	69668304			0.000754822	0.867	FALSE	FALSE
cg11197206	14	100504766			0.000756054	0.744	FALSE	FALSE
cg26127113	15	57799854	CGNL1	Body	0.000756378	0.893	FALSE	FALSE
cg19788250	21	27540220	APP	Body	0.000759117	0.676	FALSE	FALSE
cg11715594	10	25138322	PRTFDC1	3'UTR	0.000765346	0.671	FALSE	FALSE
cg20097712	11	124172447			0.000766883	0.539	FALSE	FALSE
cg22906553	2	128288443			0.000767136	0.762	FALSE	FALSE
cg16393935	11	128263817			0.000769319	1.011	FALSE	FALSE
cg04916802	13	36052985	MIR548F5	Body	0.000775254	-0.543	FALSE	FALSE
cg08036798	11	76839191	MYO7A	TSS200	0.000777408	0.742	FALSE	FALSE
cg26966828	8	10208257	MSRA	Body	0.000778317	-0.648	FALSE	FALSE
cg19377326	1	31486063	PUM1	Body	0.000781584	0.794	FALSE	FALSE
cg20082196	19	49116824	FAM83E	TSS200	0.000781609	0.696	FALSE	FALSE
cg25784280	18	32289350	DTNA	5'UTR	0.000785139	0.734	FALSE	FALSE
cg12588200	13	41372722	SUGT1L1	Body	0.000785517	0.827	FALSE	FALSE
cg22862656	11	62037659	SCGB2A2	1stExon	0.000787566	0.659	FALSE	FALSE
cg05078091	11	129984345	APLP2	Body	0.000790274	1.061	FALSE	FALSE
cg16373000	7	1086220	C7orf50	Body	0.000791353	0.966	FALSE	FALSE
cg06961025	1	47366366	CYP4Z2P	TSS1500	0.000795092	0.75	FALSE	FALSE
cg26452989	10	11581379	USP6NL	Body	0.000795255	0.796	FALSE	FALSE
cg24454374	3	187896277	LPP	5'UTR	0.000797859	0.866	FALSE	FALSE
cg22855021	14	81610812	TSHR	3'UTR	0.000798437	0.886	FALSE	FALSE
cg23262213	2	172653274	SLC25A12	Body	0.000799761	0.906	FALSE	FALSE
cg11440915	13	76387161	LMO7	Body	0.000800718	0.863	FALSE	FALSE
cg08063160	2	238578376	LRRFIP1	Body	0.000807878	-0.631	FALSE	FALSE
cg16906859	1	24191987	FUCA1	Body	0.000808283	0.796	FALSE	FALSE
cg23517999	2	202814523			0.000810826	0.693	FALSE	FALSE
cg21715189	2	38304802	CYP1B1	TSS1500	0.000815492	0.569	FALSE	FALSE
cg14022090	11	34642303	EHF	TSS1500	0.00081855	0.656	FALSE	FALSE
cg08244518	22	41684706			0.000821384	0.849	FALSE	FALSE
cg18533313	8	110553825	EBAG9	5'UTR	0.000822398	0.825	FALSE	FALSE
cg00689492	4	1303491	MAEA	Body	0.000823252	1.214	FALSE	FALSE
cg01212562	21	46868092	COL18A1	Body	0.00082457	0.544	FALSE	FALSE
cg26668129	1	114326408	RSBN1	Body	0.000825679	-0.895	FALSE	FALSE
cg21663916	8	122863171			0.000826657	0.92	FALSE	FALSE
cg12041459	6	56878457	BEND6	Body	0.00082749	0.712	FALSE	FALSE
cg20308663	13	100523121	CLYBL	Body	0.000828433	0.87	FALSE	FALSE
cg17068417	3	128081087	EEFSEC	Body	0.000829688	1.049	FALSE	FALSE
cg06793062	16	76343868	CNTNAP4	Body	0.000831991	0.651	FALSE	FALSE
cg08843623	16	85627648			0.000832281	0.724	FALSE	FALSE
cg01081737	8	142238752	SLC45A4	TSS200	0.000832641	0.721	FALSE	FALSE
cg01807748	1	94534645	ABCA4	Body	0.000833425	0.682	FALSE	FALSE
cg13503268	9	74387214			0.000835726	1.342	FALSE	FALSE
cg18127108	3	184997941			0.000836487	0.891	FALSE	FALSE
cg06376402	10	134404945	INPP5A	Body	0.000837887	0.646	FALSE	FALSE
cg24162781	14	21089025			0.000838566	0.696	FALSE	FALSE
cg00551143	7	28998860	TRIL	TSS1500	0.000838773	0.6	FALSE	FALSE
cg24659037	6	168064901			0.00083956	0.916	FALSE	FALSE
cg10330955	15	85150097	ZSCAN2	Body	0.000843181	0.916	FALSE	FALSE
cg00150025	15	42448079	PLA2G4F	Body	0.000843189	0.769	FALSE	FALSE
cg25292882	15	39431467			0.000843608	0.804	FALSE	FALSE
cg02661623	7	105603743	FLJ23834	1stExon	0.00084395	0.872	FALSE	FALSE
cg06285439	2	206613589	NRP2	Body	0.00084442	0.62	FALSE	FALSE
cg22377643	6	75917560			0.000845432	-0.655	FALSE	FALSE
cg17417347	6	49474423	GLYATL3	5'UTR	0.000847969	0.601	FALSE	FALSE
cg17559156	11	57269634	SLC43A1	Body	0.000849995	0.778	FALSE	FALSE
cg00956142	1	28765031	PHACTR4	Body	0.000850788	0.58	FALSE	FALSE
cg19660812	8	38617447	TACC1	5'UTR	0.000850839	0.753	FALSE	FALSE
cg14188401	3	134097684			0.00085332	0.715	FALSE	FALSE
cg01945841	6	13813278	CCDC90A	Body	0.000853373	1.013	FALSE	FALSE
cg04933530	14	77419754			0.000857619	0.63	FALSE	FALSE
cg25149238	2	45030384			0.00085855	-0.693	FALSE	FALSE
cg05552874	10	91153143	IFIT1	Body	0.000861237	0.858	FALSE	FALSE
cg05969360	13	80443435			0.000864945	0.584	FALSE	FALSE
cg00020799	12	94565092	PLXNC1	Body	0.000865935	0.81	FALSE	FALSE
cg02689863	13	95357832			0.000866774	-0.573	FALSE	FALSE
cg09433928	8	143386498	TSNARE1	Body	0.000866813	0.975	FALSE	FALSE
cg01154355	5	124043109	ZNF608	Body	0.000869128	0.515	FALSE	FALSE
cg08409167	15	64540691	CSNK1G1	Body	0.000869391	0.715	FALSE	FALSE
cg23543318	4	1195845	LOC100130872	Body	0.00087042	-0.697	FALSE	FALSE
cg13625403	11	120008510	TRIM29	1stExon	0.00087206	0.77	FALSE	FALSE
cg09497789	1	118728212	SPAG17	TSS1500	0.000872117	0.853	FALSE	FALSE
cg26653392	15	53001117			0.000874519	0.814	FALSE	FALSE
cg07109745	11	3901552	STIM1	Body	0.000875067	0.675	FALSE	FALSE
cg03906031	11	72489173	STARD10	Body	0.000875954	0.718	FALSE	FALSE
cg20797528	6	14218193			0.000877862	0.844	FALSE	FALSE
cg10023454	1	180137918	QSOX1	Body	0.000878619	0.837	FALSE	FALSE
cg26795248	1	1375967	VWA1	3'UTR	0.000882053	0.579	FALSE	FALSE
cg01426475	7	22397832	RAPGEF5	TSS1500	0.000884704	0.806	FALSE	FALSE
cg11863380	5	95094981	RHOBTB3	Body	0.000885388	0.837	FALSE	FALSE
cg25315806	5	125701243	GRAMD3	Body	0.00088748	0.744	FALSE	FALSE
cg07573786	1	117606095	TTF2	Body	0.000888819	0.604	FALSE	FALSE
cg12418190	15	37403304			0.00089021	-0.868	FALSE	FALSE
cg12166476	13	76334866	LMO7	5'UTR	0.000890605	0.54	FALSE	FALSE
cg14720274	15	61014131	RORA	Body	0.000891178	0.725	FALSE	FALSE
cg15937525	1	85288233	LPAR3	Body	0.000892414	0.801	FALSE	FALSE
cg05004506	11	4945422	OR51G1	1stExon	0.000895305	-0.665	FALSE	FALSE
cg08096702	15	31358323	MIR211	TSS1500	0.000895902	0.852	FALSE	FALSE
cg26951614	16	48281291	LONP2	Body	0.000899696	0.984	FALSE	FALSE
cg00705851	16	2581570	CEMP1	TSS200	0.000900192	-0.79	FALSE	FALSE
cg14078335	11	71760291	NUMA1	5'UTR	0.000900389	0.761	FALSE	FALSE
cg22208304	18	33768496	MOCOS	Body	0.000901772	0.871	FALSE	FALSE
cg18565023	17	32503	DOC2B	TSS1500	0.000902335	0.807	FALSE	FALSE
cg26245256	17	79139112	LOC388428	TSS200	0.0009027	0.654	FALSE	FALSE
cg10408430	11	73979900	P4HA3	Body	0.000903476	0.599	FALSE	FALSE
cg24587601	20	54987140	CASS4	TSS200	0.000905409	-0.643	FALSE	FALSE
cg01063579	16	86715152			0.000905541	0.641	FALSE	FALSE
cg13950674	1	153044071	SPRR2B	5'UTR	0.000906477	1.366	FALSE	FALSE
cg17622531	11	82804113			0.000910387	0.751	FALSE	FALSE
cg12400041	6	56709328	DST	Body	0.000910623	0.733	FALSE	FALSE
cg04172771	8	50892702	SNTG1	5'UTR	0.00091065	1.008	FALSE	FALSE
cg12301619	1	110676840			0.000913789	0.836	FALSE	FALSE
cg02912112	2	187120710			0.000915278	0.832	FALSE	FALSE
cg00502444	7	158959916			0.000917	-0.623	FALSE	FALSE
cg05932024	2	42086889			0.000924173	0.642	FALSE	FALSE
cg18830687	17	66298463	ARSG	5'UTR	0.000925183	0.722	FALSE	FALSE
cg13450196	2	127265357			0.000925872	0.79	FALSE	FALSE
cg06704897	15	95870906			0.000930421	0.795	FALSE	FALSE
cg02852210	10	63017479			0.000935147	0.786	FALSE	FALSE
cg27345111	17	80796743	TBCD	Body	0.000935527	1.045	FALSE	FALSE
cg13209298	3	50303807	SEMA3B	TSS1500	0.000939581	0.63	FALSE	FALSE
cg14271023	2	238410067	MLPH	Body	0.000942607	0.882	FALSE	FALSE
cg13186567	12	1751357	WNT5B	Body	0.000943183	0.718	FALSE	FALSE
cg16242219	14	102021751	DIO3OS	Body	0.00094549	0.75	FALSE	FALSE
cg18966140	10	15898849	FAM188A	Body	0.000947897	0.973	FALSE	FALSE
cg03382501	16	11794641	TXNDC11	Body	0.000948697	0.697	FALSE	FALSE
cg22131726	6	154614218	IPCEF1	5'UTR	0.000956933	0.636	FALSE	FALSE
cg14058239	18	33706228	SLC39A6	Body	0.000961334	1.332	FALSE	FALSE
cg23228835	10	129692452	CLRN3	TSS1500	0.000961992	0.886	FALSE	FALSE
cg19413392	5	134181241	C5orf24	TSS200	0.000962626	0.584	FALSE	FALSE
cg21167761	11	77903617	USP35	5'UTR	0.000964175	0.768	FALSE	FALSE
cg25287268	13	50694004	DLEU2	Body	0.000964737	0.598	FALSE	FALSE
cg21846949	2	33500889	LTBP1	Body	0.000965435	0.846	FALSE	FALSE
cg15709989	3	185912227	DGKG	Body	0.00096636	-0.807	FALSE	FALSE
cg12069158	14	82028411			0.000967014	0.902	FALSE	FALSE
cg15867307	2	238110829			0.000967308	0.834	FALSE	FALSE
cg15341575	10	93883989	CPEB3	Body	0.000968872	0.565	FALSE	FALSE
cg08077807	14	62001072	PRKCH	Body	0.000969224	0.929	FALSE	FALSE
cg11689732	17	79139096	LOC388428	TSS1500	0.000970837	0.616	FALSE	FALSE
cg26675129	4	110971665	ELOVL6	3'UTR	0.000973954	0.78	FALSE	FALSE
cg03606098	1	1690840	NADK	Body	0.000976092	0.655	FALSE	FALSE
cg09168797	5	125800797	GRAMD3	Body	0.000976791	0.801	FALSE	FALSE
cg16769649	6	47326353			0.000977619	0.795	FALSE	FALSE
cg11172483	11	78900896	ODZ4	5'UTR	0.000978716	0.792	FALSE	FALSE
cg00606880	10	63213784	TMEM26	TSS1500	0.000979035	0.91	FALSE	FALSE
cg11518550	11	13029722	RASSF10	TSS1500	0.000982295	0.681	FALSE	FALSE
cg20291423	1	55350823	DHCR24	Body	0.000982815	0.632	FALSE	FALSE
cg00033703	15	63566255			0.000983487	0.848	FALSE	FALSE
cg08855504	4	52924627	SPATA18	Body	0.000984081	0.788	FALSE	FALSE
cg07844563	1	28423139	LOC653566	TSS200	0.000985887	0.728	FALSE	FALSE
cg22109930	1	1101302	MIR200B	TSS1500	0.000986138	0.697	FALSE	FALSE
cg10820544	8	37079006			0.000988331	0.77	FALSE	FALSE
cg10051480	6	26269213			0.000988938	0.885	FALSE	FALSE
cg10280007	10	123313831	FGFR2	Body	0.000989414	0.651	FALSE	FALSE
cg23384960	11	12626570			0.000990424	0.655	FALSE	FALSE
cg25928881	10	32632685	EPC1	Body	0.000991815	0.641	FALSE	FALSE
cg07725163	6	72121351			0.00100077	0.689	FALSE	FALSE
cg27121309	11	76731589	ACER3	3'UTR	0.0010015	1.021	FALSE	FALSE
cg19263548	1	12609616			0.0010034	0.55	FALSE	FALSE
cg02499678	22	46927536	CELSR1	Body	0.00100395	0.957	FALSE	FALSE
cg25893560	11	128710122	KCNJ1	Body	0.00101103	0.706	FALSE	FALSE
cg07936030	17	36756043	SRCIN1	Body	0.00101124	0.66	FALSE	FALSE
cg08991643	3	194014928			0.0010118	0.821	FALSE	FALSE
cg19045070	11	118397595	TTC36	TSS1500	0.00101207	0.873	FALSE	FALSE
cg15733007	6	165324747			0.00101262	0.779	FALSE	FALSE
cg23357130	11	3181928	OSBPL5	5'UTR	0.00101343	1.459	FALSE	FALSE
cg27530053	19	49116870	FAM83E	TSS200	0.00101489	1.052	FALSE	FALSE
cg04724873	1	1920798	KIAA1751	Body	0.00102171	0.777	FALSE	FALSE
cg11554566	21	47398596			0.00102334	-0.668	FALSE	FALSE
cg17288760	2	172997436			0.00102474	0.677	FALSE	FALSE
cg24333189	3	169483132	TERC	TSS1500	0.00102887	-0.83	FALSE	FALSE
cg03313075	13	45428117			0.00103247	0.535	FALSE	FALSE
cg17941109	19	17407198	ABHD8	Body	0.0010325	0.652	FALSE	FALSE
cg18110104	3	172116710	FNDC3B	3'UTR	0.00103306	0.794	FALSE	FALSE
cg17526103	8	9765691			0.00103323	-0.953	FALSE	FALSE
cg12198140	3	16843387			0.00103435	-0.79	FALSE	FALSE
cg15442907	12	2800463	CACNA1C	3'UTR	0.00103533	-0.967	FALSE	FALSE
cg01147665	3	32146075			0.0010356	1.132	FALSE	FALSE
cg19010441	3	150917888	MED12L	Body	0.0010366	0.857	FALSE	FALSE
cg14406401	11	20063898	NAV2	Body	0.00103898	0.768	FALSE	FALSE
cg03951662	17	28709931	CPD	Body	0.00104442	0.837	FALSE	FALSE
cg14445389	2	100426973	AFF3	Body	0.00104779	0.669	FALSE	FALSE
cg01110616	11	32055233			0.00104955	0.742	FALSE	FALSE
cg10336925	14	77647482	TMEM63C	TSS1500	0.00104996	0.509	FALSE	FALSE
cg18347607	10	93468489			0.00105004	0.702	FALSE	FALSE
cg01400480	11	12252002	MICAL2	Body	0.00105113	0.762	FALSE	FALSE
cg26738530	15	71581059	THSD4	Body	0.00105283	0.793	FALSE	FALSE
cg27286609	11	12141744	MICAL2	5'UTR	0.00105487	0.866	FALSE	FALSE
cg17527195	13	49403484			0.00105659	0.522	FALSE	FALSE
cg20396393	7	23720838	C7orf46	Body	0.00105725	0.639	FALSE	FALSE
cg00944421	16	68269483	ESRP2	Body	0.00105847	0.46	FALSE	FALSE
cg18184910	6	47624247	GPR111	TSS200	0.00106064	0.611	FALSE	FALSE
cg04834821	11	95358764			0.00106255	0.743	FALSE	FALSE
cg07330288	17	19977156			0.00106259	-0.782	FALSE	FALSE
cg19021929	12	92997209			0.00106522	0.724	FALSE	FALSE
cg01712159	16	88994740	CBFA2T3	5'UTR	0.00106578	0.661	FALSE	FALSE
cg02836764	10	134499364	INPP5A	Body	0.00106756	0.928	FALSE	FALSE
cg00848945	12	2800919	CACNA1C	3'UTR	0.00106801	-0.946	FALSE	FALSE
cg01952226	8	102507382	GRHL2	Body	0.00106847	0.599	FALSE	FALSE
cg23934819	11	124788965	HEPN1	TSS200	0.0010698	0.843	FALSE	FALSE
cg02568716	12	117113346			0.00107378	0.814	FALSE	FALSE
cg01541846	19	16272242	CIB3	3'UTR	0.00107495	0.864	FALSE	FALSE
cg09134497	1	155973286			0.00107632	0.596	FALSE	FALSE
cg00355019	11	119994877	TRIM29	Body	0.00107775	0.55	FALSE	FALSE
cg04926380	11	44213376	EXT2	Body	0.00107794	0.816	FALSE	FALSE
cg22135279	11	124055251			0.00108013	0.864	FALSE	FALSE
cg16285854	11	85469247	SYTL2	TSS1500	0.00108051	0.712	FALSE	FALSE
cg02414646	10	4720653	LOC100216001	TSS1500	0.00108087	0.523	FALSE	FALSE
cg21966975	1	17575420	PADI3	TSS200	0.00108282	0.434	FALSE	FALSE
cg07164556	1	145727247	PDZK1	TSS1500	0.00108288	0.763	FALSE	FALSE
cg09386620	2	218231805	DIRC3	Body	0.00108289	0.756	FALSE	FALSE
cg16277229	6	52268609	PAQR8	Body	0.001083	0.656	FALSE	FALSE
cg25274185	13	32611483	FRY	Body	0.00108384	0.77	FALSE	FALSE
cg14013040	9	112852486	AKAP2	Body	0.00108401	0.782	FALSE	FALSE
cg22123728	22	38081493	NOL12	TSS1500	0.00108428	0.934	FALSE	FALSE
cg02573176	8	82607505	SLC10A5	TSS1500	0.00108478	0.738	FALSE	FALSE
cg10988187	12	71031813	PTPRB	TSS1500	0.00108619	0.714	FALSE	FALSE
cg15215830	11	125999805			0.0010906	0.745	FALSE	FALSE
cg08645207	2	201489698	AOX1	Body	0.00109071	0.646	FALSE	FALSE
cg22810403	1	36790444	FAM176B	TSS1500	0.00109486	0.572	FALSE	FALSE
cg03042020	13	110515444			0.00109549	0.638	FALSE	FALSE
cg21970261	21	43735844	TFF3	TSS200	0.00109869	0.706	FALSE	FALSE
cg14081251	9	130675438	ST6GALNAC4	5'UTR	0.00109943	0.722	FALSE	FALSE
cg12827946	3	66513559	LRIG1	Body	0.00110059	1.008	FALSE	FALSE
cg27328236	10	5558309			0.00110345	0.801	FALSE	FALSE
cg24591300	10	100993025	HPSE2	Body	0.00110395	-0.562	FALSE	FALSE
cg17206001	11	118219601	CD3G	Body	0.00110459	0.682	FALSE	FALSE
cg26631397	2	11682864	GREB1	5'UTR	0.00110674	0.804	FALSE	FALSE
cg13148650	3	45624053			0.00110746	-0.666	FALSE	FALSE
cg09206774	10	3581233			0.00110779	0.65	FALSE	FALSE
cg00653455	3	53914075	ACTR8	Body	0.00110826	0.851	FALSE	FALSE
cg25213141	4	186562655	SORBS2	Body	0.00110849	0.602	FALSE	FALSE
cg15211623	3	49938004	MST1R	Body	0.00111077	0.59	FALSE	FALSE
cg10820551	22	45608345	C22orf9	Body	0.00111182	0.695	FALSE	FALSE
cg23204461	15	71433547	THSD4	TSS1500	0.00111789	1.04	FALSE	FALSE
cg11229864	11	58668068			0.00112099	0.809	FALSE	FALSE
cg27156515	11	9879023	SBF2	Body	0.00112292	0.831	FALSE	FALSE
cg07706812	16	71746357	PHLPP2	Body	0.00112411	0.982	FALSE	FALSE
cg18076767	11	86453358			0.00112575	0.775	FALSE	FALSE
cg04487857	4	139096540	SLC7A11	Body	0.00112684	0.678	FALSE	FALSE
cg02965895	11	5020172	OR51L1	TSS200	0.00112783	-0.869	FALSE	FALSE
cg05922723	7	100285650	GIGYF1	Body	0.0011296	0.444	FALSE	FALSE
cg11580028	10	819603			0.00113018	0.762	FALSE	FALSE
cg01555052	14	75098624			0.00113058	0.843	FALSE	FALSE
cg00247334	3	8811543	OXTR	TSS1500	0.00113199	0.775	FALSE	FALSE
cg02583618	16	54407990			0.00113271	-0.651	FALSE	FALSE
cg25344672	9	135285207	C9orf171	TSS1500	0.00113303	0.647	FALSE	FALSE
cg13805183	6	167554790			0.00113342	0.723	FALSE	FALSE
cg27282564	19	55577746	RDH13	5'UTR	0.00113776	-0.461	FALSE	FALSE
cg01576142	14	92297260	TC2N	5'UTR	0.00113926	0.584	FALSE	FALSE
cg26691200	1	12181213	TNFRSF8	Body	0.00113957	0.794	FALSE	FALSE
cg11202380	1	33473905	AK2	3'UTR	0.0011398	0.778	FALSE	FALSE
cg10603235	22	43336049	PACSIN2	5'UTR	0.00114055	0.647	FALSE	FALSE
cg21888330	13	42546577			0.00114129	0.688	FALSE	FALSE
cg27413385	17	7515425	FXR2	Body	0.00114205	0.669	FALSE	FALSE
cg01570265	14	70180751	KIAA0247	3'UTR	0.00114244	0.873	FALSE	FALSE
cg21618620	12	54408427			0.00114398	-0.547	FALSE	FALSE
cg19795866	7	157085473			0.00114399	0.635	FALSE	FALSE
cg10057614	16	56841060	NUP93	Body	0.00114443	0.73	FALSE	FALSE
cg01400541	10	50386612	C10orf128	Body	0.0011471	0.821	FALSE	FALSE
cg04213746	10	8106003	GATA3	Body	0.00114894	0.795	FALSE	FALSE
cg09517033	6	29461584			0.00114944	0.802	FALSE	FALSE
cg24743778	2	220379058	ACCN4	5'UTR	0.00115091	-1.227	FALSE	FALSE
cg00402547	18	6835382	ARHGAP28	5'UTR	0.00115159	0.852	FALSE	FALSE
cg09608652	16	53105688	CHD9	5'UTR	0.001152	-0.537	FALSE	FALSE
cg19795338	3	193273475	ATP13A4	TSS1500	0.00115676	0.636	FALSE	FALSE
cg01794802	6	31096931	PSORS1C1	5'UTR	0.00115844	0.557	FALSE	FALSE
cg12847662	4	186435617	PDLIM3	Body	0.0011588	1.115	FALSE	FALSE
cg07056299	7	73393148			0.00116217	-0.565	FALSE	FALSE
cg21897880	13	111278058	CARKD	Body	0.00116366	0.576	FALSE	FALSE
cg03114410	17	8114626	AURKB	TSS1500	0.00116367	0.613	FALSE	FALSE
cg07044749	10	97310310	SORBS1	5'UTR	0.00116691	0.818	FALSE	FALSE
cg14281612	17	11786105	DNAH9	TSS200	0.00116707	0.679	FALSE	FALSE
cg27070508	10	46193400			0.00116722	0.723	FALSE	FALSE
cg01297500	3	46245390	CCR1	Body	0.00117005	0.585	FALSE	FALSE
cg00281100	10	90041434	RNLS	Body	0.00117142	0.99	FALSE	FALSE
cg03188793	11	755658	TALDO1	Body	0.00117414	1.052	FALSE	FALSE
cg15339435	11	128169380			0.00117516	-0.679	FALSE	FALSE
cg01052276	2	97200489			0.00117686	0.629	FALSE	FALSE
cg05318503	6	44383329	CDC5L	Body	0.00117891	0.734	FALSE	FALSE
cg07143720	17	12453166			0.00118178	0.832	FALSE	FALSE
cg07512814	19	11203661	LDLR	Body	0.00118211	0.516	FALSE	FALSE
cg16505704	13	80378331			0.00118512	0.691	FALSE	FALSE
cg25262548	6	158982975	TMEM181	Body	0.00118717	0.9	FALSE	FALSE
cg22039204	5	82855568	VCAN	Body	0.00118841	0.757	FALSE	FALSE
cg18237739	10	63167726	TMEM26	3'UTR	0.00118842	0.891	FALSE	FALSE
cg04209766	5	114512608	TRIM36	Body	0.00118999	0.82	FALSE	FALSE
cg23809813	10	90217672	RNLS	Body	0.00119016	0.952	FALSE	FALSE
cg16767652	8	24212569	ADAM28	3'UTR	0.00119044	0.65	FALSE	FALSE
cg02827340	2	222021114			0.00119074	0.851	FALSE	FALSE
cg15672022	5	141805772			0.00119254	0.679	FALSE	FALSE
cg10806146	8	42356871	SLC20A2	5'UTR	0.00119386	0.679	FALSE	FALSE
cg07703690	11	27062963	BBOX1	5'UTR	0.00119393	0.667	FALSE	FALSE
cg02061804	17	32453	DOC2B	TSS1500	0.00119729	0.699	FALSE	FALSE
cg01826117	16	85181279			0.00119835	0.633	FALSE	FALSE
cg16683060	13	99974673	UBAC2	Body	0.00119855	-0.625	FALSE	FALSE
cg22905350	3	27401810	NEK10	5'UTR	0.00119868	0.727	FALSE	FALSE
cg23979520	11	102745854	MMP12	TSS200	0.00120221	0.586	FALSE	FALSE
cg05132999	1	51796987	TTC39A	Body	0.00120337	0.582	FALSE	FALSE
cg11829633	14	104273589	PPP1R13B	Body	0.00120393	0.633	FALSE	FALSE
cg16683160	1	87617710	LOC339524	Body	0.00120492	-0.688	FALSE	FALSE
cg16108887	7	25608305			0.0012059	0.723	FALSE	FALSE
cg17228698	7	2451914	CHST12	5'UTR	0.00120776	0.671	FALSE	FALSE
cg06682039	6	170536047			0.00120887	0.612	FALSE	FALSE
cg02876221	4	134545513			0.00120894	0.661	FALSE	FALSE
cg18450582	7	95546539	DYNC1I1	Body	0.0012097	0.693	FALSE	FALSE
cg02152120	1	118727840	SPAG17	5'UTR	0.0012099	1.149	FALSE	FALSE
cg07253125	17	1163846			0.00121015	0.617	FALSE	FALSE
cg19129687	13	114056123			0.00121021	1.042	FALSE	FALSE
cg11387751	1	85100313	C1orf180	Body	0.00121436	0.839	FALSE	FALSE
cg26713755	10	118138962	C10orf96	3'UTR	0.00121452	0.802	FALSE	FALSE
cg07282889	15	89912141			0.00121557	-0.918	FALSE	FALSE
cg00585174	10	134499472	INPP5A	Body	0.00121638	0.932	FALSE	FALSE
cg19897113	1	26083702	MAN1C1	Body	0.0012178	0.625	FALSE	FALSE
cg13817802	9	139587912			0.00122025	0.636	FALSE	FALSE
cg07516483	8	77586264	LOC100192378	Body	0.00122109	-0.561	FALSE	FALSE
cg10019329	21	42692748	FAM3B	Body	0.00122247	1.044	FALSE	FALSE
cg17247873	10	134332277			0.00122438	0.614	FALSE	FALSE
cg05230854	8	8162989			0.00122508	1.108	FALSE	FALSE
cg07159114	6	158763463	TULP4	Body	0.001226	0.907	FALSE	FALSE
cg23255964	5	138862353	TMEM173	TSS200	0.0012266	-0.841	FALSE	FALSE
cg13758913	18	24283684	LOC728606	TSS200	0.00123135	0.643	FALSE	FALSE
cg18099058	11	55737045	OR10AG1	TSS1500	0.0012329	0.569	FALSE	FALSE
cg16961492	6	46101741	ENPP4	5'UTR	0.00123307	0.986	FALSE	FALSE
cg26849637	6	150530249	PPP1R14C	Body	0.00123536	0.694	FALSE	FALSE
cg19075717	17	48670940	CACNA1G	Body	0.00123571	0.696	FALSE	FALSE
cg02464901	2	188851274			0.00123743	0.888	FALSE	FALSE
cg06078747	6	169613722			0.00123934	0.632	FALSE	FALSE
cg07950296	14	60194823	RTN1	Body	0.00124717	0.626	FALSE	FALSE
cg19619028	1	42327967	HIVEP3	5'UTR	0.00124873	0.613	FALSE	FALSE
cg22714290	1	207992548	LOC148696	Body	0.00124905	0.858	FALSE	FALSE
cg26350373	15	42449015	PLA2G4F	TSS200	0.00125002	0.82	FALSE	FALSE
cg04505972	2	173508040			0.00125168	0.746	FALSE	FALSE
cg01062470	9	34316383	KIF24	5'UTR	0.0012525	-0.815	FALSE	FALSE
cg15374686	1	110694263	SLC6A17	5'UTR	0.00125306	-0.681	FALSE	FALSE
cg08792812	2	70009201	ANXA4	Body	0.00125413	0.649	FALSE	FALSE
cg12911952	11	2924523	SLC22A18AS	5'UTR	0.0012574	1.016	FALSE	FALSE
cg20938708	17	73679983	SAP30BP	Body	0.00126187	0.679	FALSE	FALSE
cg03689403	12	89749377			0.00126352	0.806	FALSE	FALSE
cg20978923	1	12184574	TNFRSF8	Body	0.00126475	0.61	FALSE	FALSE
cg08478672	8	129374295			0.00126567	0.588	FALSE	FALSE
cg01431992	12	118797027	TAOK3	5'UTR	0.00126692	-0.961	FALSE	FALSE
cg25691442	15	63345512	TPM1	Body	0.00127908	0.65	FALSE	FALSE
cg19928703	13	30143971	SLC7A1	5'UTR	0.00128043	0.618	FALSE	FALSE
cg11410682	19	46999224	PNMAL2	TSS200	0.0012857	0.533	FALSE	FALSE
cg18279134	1	16394568	FAM131C	Body	0.00128599	0.523	FALSE	FALSE
cg07544796	6	36817048			0.00128624	0.715	FALSE	FALSE
cg10823566	1	167652811	RCSD1	Body	0.00129034	0.798	FALSE	FALSE
cg21798608	3	195587148			0.00129215	0.912	FALSE	FALSE
cg12917790	14	93604305			0.00129586	0.849	FALSE	FALSE
cg13496251	1	147401791	GPR89B	Body	0.00129589	0.646	FALSE	FALSE
cg10506618	3	42246902	TRAK1	Body	0.00129678	0.904	FALSE	FALSE
cg09235788	1	111220207			0.00130044	0.751	FALSE	FALSE
cg12647970	6	3234297			0.0013017	0.67	FALSE	FALSE
cg03013832	5	610376			0.00130487	0.538	FALSE	FALSE
cg11460035	11	94245224			0.0013059	1.009	FALSE	FALSE
cg20147595	8	110349212	ENY2	Body	0.00130925	0.814	FALSE	FALSE
cg24203376	10	115938868	TDRD1	TSS200	0.00131169	0.775	FALSE	FALSE
cg21935981	22	45608465	C22orf9	Body	0.00131304	0.841	FALSE	FALSE
cg21576525	17	80796712	TBCD	Body	0.00131463	0.95	FALSE	FALSE
cg04840813	3	196363641			0.00132004	-0.512	FALSE	FALSE
cg11828820	1	33937646	ZSCAN20	TSS1500	0.00132609	0.616	FALSE	FALSE
cg27522078	1	22290005			0.00132716	0.605	FALSE	FALSE
cg06646174	11	116948652	SIK3	Body	0.00132782	0.585	FALSE	FALSE
cg05961632	5	65894842	MAST4	Body	0.00132846	0.743	FALSE	FALSE
cg20218678	13	50745306	FAM10A4	TSS1500	0.00133065	0.984	FALSE	FALSE
cg01842867	7	35576119			0.00133714	0.787	FALSE	FALSE
cg10856296	10	4890074	AKR1E2	3'UTR	0.00134126	0.744	FALSE	FALSE
cg02927058	1	10116780	UBE4B	Body	0.00134211	0.86	FALSE	FALSE
cg00339769	6	24489855	GPLD1	TSS200	0.00134232	0.635	FALSE	FALSE
cg09639964	17	909300	ABR	3'UTR	0.0013429	0.754	FALSE	FALSE
cg02384419	7	104568180	LOC723809	TSS1500	0.00134354	0.966	FALSE	FALSE
cg23415219	6	1099770	LOC285768	Body	0.0013476	0.789	FALSE	FALSE
cg05503433	19	42409117	ARHGEF1	Body	0.00135139	0.781	FALSE	FALSE
cg16998950	5	95252658	ELL2	Body	0.00135142	0.858	FALSE	FALSE
cg02981942	16	54574605			0.0013515	0.632	FALSE	FALSE
cg09201238	17	79486912			0.00135213	0.703	FALSE	FALSE
cg21644489	15	63312170			0.00135233	0.583	FALSE	FALSE
cg13932450	6	43879598	LOC100132354	Body	0.00135312	0.945	FALSE	FALSE
cg24836409	10	65647989			0.00135589	0.799	FALSE	FALSE
cg05269323	7	150067712	REPIN1	5'UTR	0.00135713	0.839	FALSE	FALSE
cg23746148	6	135271801	ALDH8A1	TSS1500	0.00135735	0.487	FALSE	FALSE
cg16432125	14	87542031			0.00136378	0.504	FALSE	FALSE
cg16027132	7	105521116			0.00136503	0.76	FALSE	FALSE
cg08302868	14	90977273			0.00136568	0.699	FALSE	FALSE
cg02819992	7	95099917			0.00137592	0.612	FALSE	FALSE
cg13776095	13	101185965	A2LD1	5'UTR	0.00137894	0.579	FALSE	FALSE
cg14781778	22	45608692	C22orf9	Body	0.00137963	0.857	FALSE	FALSE
cg25343618	1	156631235			0.00137985	1.235	FALSE	FALSE
cg14012686	2	74785750	C2orf65	3'UTR	0.00138048	0.663	FALSE	FALSE
cg14303526	10	101609768	ABCC2	Body	0.00138099	0.668	FALSE	FALSE
cg22327312	11	83985359	DLG2	TSS1500	0.00138409	0.6	FALSE	FALSE
cg21739584	3	187452863	BCL6	5'UTR	0.00138421	0.849	FALSE	FALSE
cg05327192	11	75133593	KLHL35	3'UTR	0.00138502	0.918	FALSE	FALSE
cg19437852	19	56195465	EPN1	Body	0.00138598	0.825	FALSE	FALSE
cg19700035	2	110036832	SH3RF3	Body	0.00138601	0.64	FALSE	FALSE
cg11701367	5	56644736			0.00138974	0.712	FALSE	FALSE
cg03271520	17	3100171	OR1A2	TSS1500	0.00139016	0.7	FALSE	FALSE
cg17864487	2	238643342	LRRFIP1	Body	0.00139228	0.705	FALSE	FALSE
cg06163994	8	132854760			0.00139327	0.811	FALSE	FALSE
cg16056044	1	36705593	THRAP3	5'UTR	0.00139328	0.714	FALSE	FALSE
cg01960300	1	145727016	PDZK1	TSS1500	0.00139367	0.744	FALSE	FALSE
cg11410404	21	41238940	PCP4	TSS1500	0.00140552	0.49	FALSE	FALSE
cg25871890	7	135183939	CNOT4	5'UTR	0.00140558	0.61	FALSE	FALSE
cg15006881	8	97158052	GDF6	Body	0.00141196	-0.697	FALSE	FALSE
cg26070874	7	29648885			0.00141314	0.64	FALSE	FALSE
cg19528963	3	187941999	LPP	TSS1500	0.00141437	0.937	FALSE	FALSE
cg23517013	3	42544618	VIPR1	Body	0.00142421	0.62	FALSE	FALSE
cg13453589	9	33850099	UBE2R2	Body	0.00142818	0.729	FALSE	FALSE
cg26014185	6	10033784			0.00143205	0.889	FALSE	FALSE
cg14115220	20	58533421	CDH26	TSS200	0.00143502	0.839	FALSE	FALSE
cg05686467	11	124789005	HEPN1	TSS200	0.00143844	0.636	FALSE	FALSE
cg03062717	19	35940483	FFAR2	TSS200	0.00144299	0.615	FALSE	FALSE
cg16862361	2	31637622	XDH	TSS200	0.00144416	0.723	FALSE	FALSE
cg13881637	11	64064727	KCNK4	Body	0.00144575	-0.629	FALSE	FALSE
cg17004733	1	55682652			0.00145347	0.852	FALSE	FALSE
cg07703701	1	144926986	PDE4DIP	Body	0.00145508	0.753	FALSE	FALSE
cg19745607	1	4674594			0.00145658	0.609	FALSE	FALSE
cg00027995	15	39888093	THBS1	3'UTR	0.00145919	1.069	FALSE	FALSE
cg13577946	6	111975261			0.00146021	0.674	FALSE	FALSE
cg09142858	16	85146088	FAM92B	5'UTR	0.00146029	0.446	FALSE	FALSE
cg14157107	9	16704404	BNC2	Body	0.00146034	-0.931	FALSE	FALSE
cg03716032	8	142292429			0.00146034	0.612	FALSE	FALSE
cg09233658	1	56654878			0.00146131	0.561	FALSE	FALSE
cg04021733	6	3713339			0.00146238	0.589	FALSE	FALSE
cg12585222	15	62739149			0.00146344	0.845	FALSE	FALSE
cg00575665	20	39315211	MAFB	3'UTR	0.00146628	-1.033	FALSE	FALSE
cg17470231	11	57304885			0.00146631	0.6	FALSE	FALSE
cg24960799	6	24908812	FAM65B	5'UTR	0.00146816	-0.817	FALSE	FALSE
cg00485312	7	4875094	RADIL	Body	0.00146846	0.864	FALSE	FALSE
cg13208438	15	78296041	TBC1D2B	Body	0.00146899	0.807	FALSE	FALSE
cg26048117	8	143628343			0.00146924	0.921	FALSE	FALSE
cg22855020	8	42356731	SLC20A2	5'UTR	0.00147055	1.067	FALSE	FALSE
cg19846314	2	171680113	GAD1	Body	0.00147074	-0.86	FALSE	FALSE
cg07489869	13	20806730	GJB6	TSS200	0.00147519	-0.884	FALSE	FALSE
cg16662043	16	48846231			0.00147544	0.733	FALSE	FALSE
cg10321723	1	145727762	PDZK1	5'UTR	0.00147842	1.248	FALSE	FALSE
cg26939227	17	1372403	MYO1C	Body	0.00148101	0.914	FALSE	FALSE
cg12167284	14	91592793	SNORA11B	Body	0.00148202	0.792	FALSE	FALSE
cg13519918	12	89748985			0.00148217	0.779	FALSE	FALSE
cg17775079	10	65224441	JMJD1C	Body	0.00148374	0.707	FALSE	FALSE
cg09197075	16	11769691	SNN	5'UTR	0.00148917	0.79	FALSE	FALSE
cg25762753	3	119963802	GPR156	TSS1500	0.00148969	0.752	FALSE	FALSE
cg05977696	2	154669330			0.00148997	0.726	FALSE	FALSE
cg04101806	2	100722584	AFF3	TSS1500	0.00149016	0.906	FALSE	FALSE
cg23722778	6	46112967	ENPP4	3'UTR	0.0014979	0.877	FALSE	FALSE
cg19896142	13	77550579			0.00149805	0.81	FALSE	FALSE
cg12018888	6	106583218			0.0014985	0.559	FALSE	FALSE
cg01527562	8	8966732			0.0015012	0.709	FALSE	FALSE
cg24227371	11	82718527	RAB30	5'UTR	0.00150178	0.59	FALSE	FALSE
cg26131315	4	140787316	MAML3	Body	0.00150372	0.648	FALSE	FALSE
cg12968732	2	67788868			0.00150513	0.932	FALSE	FALSE
cg25961292	11	73428020	RAB6A	Body	0.00150611	0.618	FALSE	FALSE
cg09180564	1	102308808	OLFM3	Body	0.0015105	-0.734	FALSE	FALSE
cg10767152	15	25651288	UBE3A	Body	0.00151133	0.877	FALSE	FALSE
cg26094842	10	114476947	VTI1A	Body	0.0015116	0.813	FALSE	FALSE
cg01067983	6	2961157	SERPINB6	5'UTR	0.0015133	0.702	FALSE	FALSE
cg21347412	19	4339217	STAP2	TSS1500	0.00152581	0.902	FALSE	FALSE
cg01501760	22	40738706			0.00152688	0.679	FALSE	FALSE
cg13826459	14	94855505	SERPINA1	TSS1500	0.00152716	0.62	FALSE	FALSE
cg09646983	6	152125861	ESR1	5'UTR	0.00152811	1.163	FALSE	FALSE
cg07444408	4	141218466	SCOC	5'UTR	0.00153066	0.655	FALSE	FALSE
cg23035024	2	221701682			0.00153113	0.63	FALSE	FALSE
cg06235642	4	7518783	SORCS2	Body	0.00153318	-0.624	FALSE	FALSE
cg25202503	13	111468250			0.00153491	0.779	FALSE	FALSE
cg12046414	2	220379199	ACCN4	1stExon	0.00153591	-1.177	FALSE	FALSE
cg09405227	3	42865232	CCBP2	5'UTR	0.00153611	0.862	FALSE	FALSE
cg13011452	6	30614382	C6orf136	TSS1500	0.00153796	0.953	FALSE	FALSE
cg16226627	15	75307476	SCAMP5	Body	0.00154017	0.769	FALSE	FALSE
cg19870706	1	75469109			0.0015408	0.62	FALSE	FALSE
cg08824221	11	27417374	LGR4	Body	0.00154143	0.751	FALSE	FALSE
cg08471972	13	51844375	FAM124A	Body	0.00154239	0.689	FALSE	FALSE
cg16319142	8	118629000			0.00154558	0.803	FALSE	FALSE
cg26987645	1	203320386	FMOD	TSS200	0.0015464	1.061	FALSE	FALSE
cg03357727	3	41360280	ULK4	Body	0.00154641	0.824	FALSE	FALSE
cg19838164	15	29429054	FAM189A1	Body	0.00155603	1.014	FALSE	FALSE
cg02788195	10	60966072	PHYHIPL	Body	0.00155651	0.772	FALSE	FALSE
cg23253991	2	173686677	RAPGEF4	Body	0.00156102	0.919	FALSE	FALSE
cg07474269	5	166722513	ODZ2	Body	0.0015623	0.558	FALSE	FALSE
cg07699845	8	38068205	BAG4	3'UTR	0.00156938	-0.575	FALSE	FALSE
cg27059354	14	100346529	EML1	Body	0.00157126	-0.839	FALSE	FALSE
cg15323840	6	158404061	SYNJ2	Body	0.00157392	0.616	FALSE	FALSE
cg27441486	1	201708522	NAV1	TSS1500	0.0015804	0.877	FALSE	FALSE
cg24057615	21	43732208	TFF3	3'UTR	0.00158525	0.862	FALSE	FALSE
cg06078253	7	92860516	CCDC132	TSS1500	0.0015886	0.588	FALSE	FALSE
cg12637615	15	57332446	TCF12	Body	0.00158923	0.844	FALSE	FALSE
cg15393585	17	79275309			0.00159473	0.753	FALSE	FALSE
cg18498565	10	3173604	PFKP	Body	0.00159552	0.963	FALSE	FALSE
cg05134325	13	52423122			0.00159633	0.632	FALSE	FALSE
cg01506678	4	1093848	RNF212	Body	0.00159764	-0.786	FALSE	FALSE
cg13777798	10	112867846			0.00159832	0.81	FALSE	FALSE
cg12472022	11	61462803	DAGLA	5'UTR	0.00159887	0.551	FALSE	FALSE
cg17130745	1	81797258			0.00159927	0.796	FALSE	FALSE
cg04863005	1	59043208	TACSTD2	TSS200	0.00160066	0.659	FALSE	FALSE
cg25407085	6	82959740			0.00161142	0.558	FALSE	FALSE
cg13507560	2	134415981			0.00161267	0.639	FALSE	FALSE
cg02552189	2	223891284			0.00161365	0.646	FALSE	FALSE
cg19367918	19	2154603			0.00161462	0.559	FALSE	FALSE
cg10461878	3	158904717	IQCJ	Body	0.0016176	-0.729	FALSE	FALSE
cg05746403	7	39112411	POU6F2	Body	0.00161934	1.047	FALSE	FALSE
cg18592447	3	32857857			0.00162272	-0.731	FALSE	FALSE
cg14068176	9	35833117	TMEM8B	5'UTR	0.00162482	0.662	FALSE	FALSE
cg02635370	11	14037438	SPON1	Body	0.00162836	0.647	FALSE	FALSE
cg00424354	11	100555339			0.00162983	0.653	FALSE	FALSE
cg08822602	6	168743643			0.00162992	0.67	FALSE	FALSE
cg02965283	2	39952015			0.00163901	0.66	FALSE	FALSE
cg06686857	8	94751454	C8orf39	TSS1500	0.00163901	0.785	FALSE	FALSE
cg20329620	13	113759894	F7	TSS1500	0.00164267	0.613	FALSE	FALSE
cg26203383	22	40297048	GRAP2	TSS200	0.00164536	-0.624	FALSE	FALSE
cg02789362	6	151937260	C6orf97	Body	0.00164898	0.621	FALSE	FALSE
cg26089753	6	152127821	ESR1	TSS1500	0.00164908	0.767	FALSE	FALSE
cg00293191	16	73126120	HTA	TSS200	0.00164991	0.717	FALSE	FALSE
cg22707705	2	219646114	CYP27A1	TSS1500	0.00165021	0.602	FALSE	FALSE
cg25536739	5	54518883			0.0016505	-0.767	FALSE	FALSE
cg01977473	5	125800916	GRAMD3	Body	0.00165087	0.776	FALSE	FALSE
cg02390725	11	2925768	SLC22A18	Body	0.00165245	0.559	FALSE	FALSE
cg22927302	3	50304463	SEMA3B	TSS1500	0.00165483	0.443	FALSE	FALSE
cg17548932	13	98828300	RNF113B	3'UTR	0.00165548	0.46	FALSE	FALSE
cg08172105	16	58028859	ZNF319	3'UTR	0.00165602	-1.26	FALSE	FALSE
cg05505103	11	109785847			0.00166478	0.495	FALSE	FALSE
cg13787610	11	78618572	ODZ4	Body	0.00166563	0.843	FALSE	FALSE
cg10910862	4	170414111	NEK1	Body	0.00166597	0.732	FALSE	FALSE
cg18454510	6	40363184	LRFN2	Body	0.00166648	0.646	FALSE	FALSE
cg21330896	8	28205705	ZNF395	3'UTR	0.00166679	-0.626	FALSE	FALSE
cg14784253	7	30473983	NOD1	Body	0.00166709	0.645	FALSE	FALSE
cg00405688	10	129534182	FOXI2	TSS1500	0.0016692	-0.958	FALSE	FALSE
cg13150785	15	41138160	SPINT1	Body	0.00167212	0.687	FALSE	FALSE
cg25635916	3	50307037	SEMA3B	Body	0.00167321	0.498	FALSE	FALSE
cg06788790	17	55123356	RNF126P1	Body	0.00167579	-0.884	FALSE	FALSE
cg22931795	3	54851924	CACNA2D3	Body	0.00167581	0.716	FALSE	FALSE
cg13609694	9	131058235			0.00167968	0.798	FALSE	FALSE
cg02039214	15	88521695	NTRK3	Body	0.00168245	0.797	FALSE	FALSE
cg23845009	11	34323678	ABTB2	Body	0.00168591	0.681	FALSE	FALSE
cg09859564	10	281489	ZMYND11	Body	0.00168617	0.86	FALSE	FALSE
cg06740440	1	113255818	PPM1J	Body	0.00168659	1.025	FALSE	FALSE
cg11712990	5	87967845	LOC645323	Body	0.00168728	-1.052	FALSE	FALSE
cg20243900	19	1908388	ADAT3	5'UTR	0.00168892	0.974	FALSE	FALSE
cg25480676	10	5710888			0.00169593	0.815	FALSE	FALSE
cg11846968	20	31823545	PLUNC	TSS1500	0.0016978	0.689	FALSE	FALSE
cg19255681	3	56288673	ERC2	Body	0.00170916	0.577	FALSE	FALSE
cg25406657	15	63342033	TPM1	Body	0.00171232	0.703	FALSE	FALSE
cg19587237	1	54797076	SSBP3	Body	0.00171414	-0.593	FALSE	FALSE
cg24613558	17	65471347	PITPNC1	Body	0.00172026	0.713	FALSE	FALSE
cg26247168	11	119994722	TRIM29	Body	0.00172262	0.693	FALSE	FALSE
cg12251779	22	45608440	C22orf9	Body	0.00172266	0.729	FALSE	FALSE
cg19322065	1	37701025			0.00172281	-0.759	FALSE	FALSE
cg22697216	10	76874926	SAMD8	5'UTR	0.00172489	0.816	FALSE	FALSE
cg16463044	17	3956989	ZZEF1	Body	0.00172506	1.032	FALSE	FALSE
cg24830559	4	7048926	TADA2B	Body	0.00173403	0.862	FALSE	FALSE
cg09418673	11	76372128	LRRC32	Body	0.00173423	0.6	FALSE	FALSE
cg00049892	6	132162773	ENPP1	Body	0.00173642	0.645	FALSE	FALSE
cg19690494	13	74182598			0.00173684	0.99	FALSE	FALSE
cg08284263	10	92958627			0.00173697	-0.77	FALSE	FALSE
cg22997262	22	25510988	KIAA1671	Body	0.00174038	0.575	FALSE	FALSE
cg15724328	8	108314948	ANGPT1	Body	0.00175087	0.842	FALSE	FALSE
cg11301657	12	3749918	EFCAB4B	Body	0.00175264	0.906	FALSE	FALSE
cg23517752	12	2021945	CACNA2D4	Body	0.00175314	0.645	FALSE	FALSE
cg05775746	1	58520532	DAB1	5'UTR	0.00175444	0.619	FALSE	FALSE
cg22654055	4	8046793	ABLIM2	Body	0.00175645	0.833	FALSE	FALSE
cg26767897	2	31637348	XDH	Body	0.00176455	0.79	FALSE	FALSE
cg15551096	6	166901788	RPS6KA2	Body	0.00176654	-0.695	FALSE	FALSE
cg13007988	12	49449136	MLL2	TSS200	0.00176657	0.668	FALSE	FALSE
cg12186909	19	10533016	PDE4A	Body	0.00176856	0.636	FALSE	FALSE
cg25244356	7	90042240	CLDN12	Body	0.00177385	0.754	FALSE	FALSE
cg26824721	8	8522725			0.0017749	0.575	FALSE	FALSE
cg05740739	2	240986651	OR6B3	TSS1500	0.00177664	0.563	FALSE	FALSE
cg22900607	19	2546938	GNG7	5'UTR	0.00177826	0.604	FALSE	FALSE
cg15909443	5	17381798			0.00178109	2.652	FALSE	FALSE
cg02546690	11	17834480	SERGEF	Body	0.00178121	0.71	FALSE	FALSE
cg15351214	14	71277192	MAP3K9	TSS1500	0.00178176	0.802	FALSE	FALSE
cg02643667	21	43786699	TFF1	TSS200	0.00178323	0.789	FALSE	FALSE
cg26025557	3	42842344	HIGD1A	Body	0.00178491	0.797	FALSE	FALSE
cg06637550	22	37585337	C1QTNF6	TSS1500	0.00178716	0.71	FALSE	FALSE
cg15931839	6	111880530	TRAF3IP2	3'UTR	0.0017878	-0.521	FALSE	FALSE
cg20614854	17	71331689	SDK2	3'UTR	0.00178819	0.446	FALSE	FALSE
cg00569500	1	12181636	TNFRSF8	Body	0.0017899	0.659	FALSE	FALSE
cg09767076	12	124199914	ATP6V0A2	Body	0.0017942	-0.64	FALSE	FALSE
cg25704278	6	135051046			0.00179763	0.812	FALSE	FALSE
cg07775417	4	84469563	AGPAT9	Body	0.00179799	0.706	FALSE	FALSE
cg03829559	2	54681906			0.00180094	0.786	FALSE	FALSE
cg16110788	7	22602133			0.00180202	0.688	FALSE	FALSE
cg14112601	6	10520874	GCNT2	TSS1500	0.00180795	-0.579	FALSE	FALSE
cg26288715	6	135506834	MYB	Body	0.00182531	0.574	FALSE	FALSE
cg10025865	14	94789681	SERPINA6	5'UTR	0.00182653	0.706	FALSE	FALSE
cg10948088	17	57445731	YPEL2	Body	0.00182741	0.723	FALSE	FALSE
cg22567585	15	37181087			0.00183596	-0.622	FALSE	FALSE
cg12463325	2	85371196	TCF7L1	Body	0.00183615	0.818	FALSE	FALSE
cg11237406	17	4649333	ZMYND15	3'UTR	0.00183666	0.604	FALSE	FALSE
cg03587117	11	100227279	CNTN5	3'UTR	0.00183734	0.629	FALSE	FALSE
cg16318688	1	92502933	EPHX4	Body	0.00183856	0.624	FALSE	FALSE
cg17056048	2	144271431	ARHGAP15	Body	0.00183945	0.972	FALSE	FALSE
cg17540450	13	35167000			0.00184229	1.132	FALSE	FALSE
cg15824056	6	158402261	SYNJ2	TSS1500	0.00184289	0.718	FALSE	FALSE
cg21942532	13	111462688			0.00184314	0.919	FALSE	FALSE
cg10954765	4	3412750	RGS12	Body	0.00184637	0.571	FALSE	FALSE
cg02709167	1	31996811			0.00184758	0.507	FALSE	FALSE
cg04051396	12	93130178	PLEKHG7	TSS200	0.001848	0.853	FALSE	FALSE
cg01922613	1	94560851	ABCA4	Body	0.00185764	-0.681	FALSE	FALSE
cg09997082	19	46170946	GIPR	TSS1500	0.00185765	0.652	FALSE	FALSE
cg17939040	17	35503956	ACACA	Body	0.0018598	0.771	FALSE	FALSE
cg07468585	2	56192635			0.00186414	0.565	FALSE	FALSE
cg07412186	6	16719376	ATXN1	5'UTR	0.00186473	0.649	FALSE	FALSE
cg01273330	2	28605224			0.00186688	0.698	FALSE	FALSE
cg05522498	11	126211099	DCPS	Body	0.00187021	-0.635	FALSE	FALSE
cg03237474	6	149778775	ZC3H12D	Body	0.0018732	0.79	FALSE	FALSE
cg02237755	10	102107925	SCD	Body	0.00187338	0.834	FALSE	FALSE
cg06372654	7	128044655	IMPDH1	Body	0.00187945	0.584	FALSE	FALSE
cg27492839	2	144519856	ARHGAP15	Body	0.0018801	0.702	FALSE	FALSE
cg18990365	2	183106125	PDE1A	Body	0.00188079	0.494	FALSE	FALSE
cg13503148	3	171561060	TMEM212	TSS200	0.00188478	0.611	FALSE	FALSE
cg15947910	4	55708795			0.00188724	0.695	FALSE	FALSE
cg12852187	2	231903372	C2orf72	Body	0.00188983	-0.745	FALSE	FALSE
cg05120309	14	100485494			0.00189164	1.072	FALSE	FALSE
cg00706469	2	70186726			0.00189195	0.63	FALSE	FALSE
cg24702713	15	63801603	USP3	Body	0.00189605	0.664	FALSE	FALSE
cg10060191	16	66282209			0.00189826	0.576	FALSE	FALSE
cg14508777	3	42847116	HIGD1A	TSS1500	0.00189826	0.587	FALSE	FALSE
cg09492832	17	32966466			0.00190545	0.644	FALSE	FALSE
cg08643852	13	48670688	MED4	TSS1500	0.00191889	0.888	FALSE	FALSE
cg25145360	17	19651881	ALDH3A1	TSS200	0.00192237	0.523	FALSE	FALSE
cg20366458	12	56756561	APOF	1stExon	0.00192497	1.006	FALSE	FALSE
cg00537837	16	85363209			0.00192523	0.556	FALSE	FALSE
cg18664866	14	75389200	RPS6KL1	TSS200	0.00192524	0.749	FALSE	FALSE
cg12350325	12	2800909	CACNA1C	3'UTR	0.00192543	-0.537	FALSE	FALSE
cg13905199	9	103789186			0.0019264	0.744	FALSE	FALSE
cg09383389	3	169754436	GPR160	TSS1500	0.00192724	0.46	FALSE	FALSE
cg26200239	11	118013431	SCN4B	Body	0.00193008	0.559	FALSE	FALSE
cg22912095	22	29281173	ZNRF3	5'UTR	0.00193141	1.043	FALSE	FALSE
cg01654638	11	64764395	BATF2	5'UTR	0.00193501	0.606	FALSE	FALSE
cg25075459	2	211096859			0.00193748	0.787	FALSE	FALSE
cg26402417	11	94841384	ENDOD1	Body	0.00193918	0.797	FALSE	FALSE
cg13942695	17	58096637	DHX40P	TSS1500	0.00194074	0.612	FALSE	FALSE
cg16197636	8	42234724	DKK4	TSS200	0.00194221	0.732	FALSE	FALSE
cg24448870	3	126668133	CHCHD6	Body	0.00194885	0.819	FALSE	FALSE
cg12547930	20	44168753	WFDC6	TSS1500	0.00194997	0.593	FALSE	FALSE
cg03345976	4	118007225	TRAM1L1	TSS1500	0.00195021	0.786	FALSE	FALSE
cg07918712	2	18792548			0.00195129	1.059	FALSE	FALSE
cg17851134	6	170622699	FAM120B	5'UTR	0.00195201	0.742	FALSE	FALSE
cg11857646	7	150644631	KCNH2	Body	0.00195634	-0.571	FALSE	FALSE
cg17765387	12	117354824	FBXW8	Body	0.00195876	0.757	FALSE	FALSE
cg10438560	1	53642234			0.00196608	0.793	FALSE	FALSE
cg18238908	1	33893978			0.00196831	0.775	FALSE	FALSE
cg00703843	17	17632263	RAI1	5'UTR	0.00197024	0.603	FALSE	FALSE
cg16218705	4	140941031	MAML3	Body	0.0019829	0.732	FALSE	FALSE
cg00777198	12	52828273	KRT75	TSS200	0.00198384	0.543	FALSE	FALSE
cg23588462	13	95357223			0.00198725	-0.642	FALSE	FALSE
cg11237362	1	94888188	ABCD3	Body	0.00198809	0.696	FALSE	FALSE
cg02574073	17	46682398	LOC404266	Body	0.00198878	-0.888	FALSE	FALSE
cg14603046	7	152157902			0.00199322	0.878	FALSE	FALSE
cg21225227	12	28149882			0.00199734	0.856	FALSE	FALSE
cg09451427	3	50488230	CACNA2D2	Body	0.00200034	0.862	FALSE	FALSE
cg14161885	1	148560976	NBPF15	5'UTR	0.00200213	0.533	FALSE	FALSE
cg26087625	10	77139116			0.00200431	0.699	FALSE	FALSE
cg16471612	5	127294693			0.00200532	0.567	FALSE	FALSE
cg02848961	1	202091865	GPR37L1	TSS200	0.00200532	0.856	FALSE	FALSE
cg17594242	1	115654782			0.00201123	1.001	FALSE	FALSE
cg23756265	11	127891323			0.0020142	0.612	FALSE	FALSE
cg02870741	19	16272369	CIB3	Body	0.00201421	0.8	FALSE	FALSE
cg10180415	1	117057968	CD58	Body	0.00201554	-0.731	FALSE	FALSE
cg14807446	2	43540749	THADA	Body	0.00201743	0.704	FALSE	FALSE
cg07795766	22	45608516	C22orf9	Body	0.00202039	0.946	FALSE	FALSE
cg23916878	6	44011187			0.00202694	0.439	FALSE	FALSE
cg22685822	1	29807755			0.00202733	0.557	FALSE	FALSE
cg18090390	1	56880606			0.00202735	0.604	FALSE	FALSE
cg02462416	11	2036573			0.00202772	-0.601	FALSE	FALSE
cg06907930	16	90110798	LOC100130015	Body	0.00202807	0.82	FALSE	FALSE
cg00686159	13	74291284	KLF12	Body	0.00202928	0.797	FALSE	FALSE
cg13468772	3	73578439	PDZRN3	Body	0.0020307	0.986	FALSE	FALSE
cg26524347	12	121738449			0.00203077	1.021	FALSE	FALSE
cg04684206	2	134983539			0.00203146	0.533	FALSE	FALSE
cg02347113	2	101752032	TBC1D8	Body	0.00203906	0.807	FALSE	FALSE
cg27610561	20	45337784	SLC2A10	TSS1500	0.00204135	0.662	FALSE	FALSE
cg02572796	4	186732124	SORBS2	5'UTR	0.00204175	0.684	FALSE	FALSE
cg02396836	1	37780753			0.00204304	-0.659	FALSE	FALSE
cg18166655	1	184944153	FAM129A	TSS1500	0.00204543	0.715	FALSE	FALSE
cg04598035	6	137416146			0.00204892	0.512	FALSE	FALSE
cg15720500	12	95467821	NR2C1	TSS1500	0.00204918	0.457	FALSE	FALSE
cg02183373	2	150191207	LYPD6	5'UTR	0.00205241	0.787	FALSE	FALSE
cg03171402	3	195587096			0.00205255	0.706	FALSE	FALSE
cg07522403	7	66105984	KCTD7	3'UTR	0.00205342	0.804	FALSE	FALSE
cg17242490	1	55106721	C1orf175	TSS1500	0.0020581	0.839	FALSE	FALSE
cg14511647	11	4977001	OR51A2	TSS200	0.00205866	-0.866	FALSE	FALSE
cg08621893	4	123841798	NUDT6	5'UTR	0.00205986	0.875	FALSE	FALSE
cg25214823	13	41626718			0.00206747	0.843	FALSE	FALSE
cg13019092	1	145727720	PDZK1	TSS200	0.00206747	1.105	FALSE	FALSE
cg15468564	10	17492786	ST8SIA6	Body	0.00207228	0.97	FALSE	FALSE
cg24304000	12	19592184	AEBP2	TSS1500	0.00207345	-0.959	FALSE	FALSE
cg12785573	14	101335228	MIR493	TSS200	0.00207564	0.805	FALSE	FALSE
cg24558378	1	183589673			0.00207865	0.694	FALSE	FALSE
cg14834925	5	124142396			0.00207888	0.685	FALSE	FALSE
cg05042708	10	105212813	CALHM2	TSS1500	0.00207955	0.52	FALSE	FALSE
cg23685155	12	54396440	HOXC9	Body	0.00208106	-0.691	FALSE	FALSE
cg18337963	11	46383209	DGKZ	1stExon	0.00208356	0.833	FALSE	FALSE
cg21950780	4	122718592			0.00208373	0.599	FALSE	FALSE
cg27089226	3	195907142			0.00208423	0.548	FALSE	FALSE
cg12652442	13	36738072			0.00208795	0.537	FALSE	FALSE
cg05478392	5	34510767			0.00208942	0.666	FALSE	FALSE
cg03910557	6	126074639	HEY2	Body	0.00209139	0.533	FALSE	FALSE
cg25204852	18	49865971	DCC	TSS1500	0.00209409	0.61	FALSE	FALSE
cg14199629	9	84202866	TLE1	Body	0.00209597	0.756	FALSE	FALSE
cg15085883	12	68848994			0.00209788	0.674	FALSE	FALSE
cg00869582	16	12564745	SNX29	Body	0.00210321	0.799	FALSE	FALSE
cg19403586	8	80938785	MRPS28	Body	0.0021039	0.676	FALSE	FALSE
cg13560914	1	9565530			0.00210717	0.849	FALSE	FALSE
cg25600766	12	22486484	ST8SIA1	Body	0.00210861	-0.782	FALSE	FALSE
cg09785991	1	86934365	CLCA1	TSS200	0.00210889	0.601	FALSE	FALSE
cg15872458	12	54784747	ZNF385A	Body	0.0021096	0.617	FALSE	FALSE
cg07706367	4	3342725	RGS12	Body	0.0021103	0.901	FALSE	FALSE
cg12523691	4	169717681	PALLD	Body	0.00211128	0.772	FALSE	FALSE
cg09643398	3	187454482	BCL6	5'UTR	0.00211479	0.681	FALSE	FALSE
cg07802909	5	169817797	KCNMB1	TSS1500	0.00211648	0.664	FALSE	FALSE
cg27015047	10	124320805	DMBT1	Body	0.00212157	0.756	FALSE	FALSE
cg19946694	14	60093531	RTN1	Body	0.00212292	0.973	FALSE	FALSE
cg08653574	22	29838687	RFPL1S	TSS1500	0.00212322	0.623	FALSE	FALSE
cg06398181	18	74536226	ZNF236	1stExon	0.00212719	0.71	FALSE	FALSE
cg01089914	2	218843229			0.00213629	0.551	FALSE	FALSE
cg17246606	1	16266161	SPEN	3'UTR	0.0021364	0.578	FALSE	FALSE
cg08541054	11	76414043	GUCY2E	Body	0.00213843	0.847	FALSE	FALSE
cg22203867	5	171621698	EFCAB9	Body	0.00214184	0.701	FALSE	FALSE
cg01043616	12	50475035	ACCN2	Body	0.00214323	0.575	FALSE	FALSE
cg07307484	17	4743324	MINK1	Body	0.00214564	0.708	FALSE	FALSE
cg26104083	6	1606394			0.00214682	-0.798	FALSE	FALSE
cg16854200	12	5603261	NTF3	TSS200	0.00214738	0.645	FALSE	FALSE
cg02881374	10	3581191			0.00214836	0.545	FALSE	FALSE
cg12995421	5	59999842			0.00214855	0.776	FALSE	FALSE
cg25189608	11	96117844	CCDC82	Body	0.00214995	0.712	FALSE	FALSE
cg24540281	2	105912735	TGFBRAP1	Body	0.00215397	0.665	FALSE	FALSE
cg10075819	2	109229337	LIMS1	5'UTR	0.00215649	0.708	FALSE	FALSE
cg22942846	1	161646918	FCGR2B	Body	0.00215805	0.898	FALSE	FALSE
cg26337868	2	151345498	RND3	TSS1500	0.00216409	0.521	FALSE	FALSE
cg22830091	7	75961684	YWHAG	Body	0.00216758	0.752	FALSE	FALSE
cg22506534	1	21877592	ALPL	5'UTR	0.00217175	0.638	FALSE	FALSE
cg24327877	6	131222276	EPB41L2	Body	0.00217325	0.678	FALSE	FALSE
cg22542139	17	17465476	PEMT	Body	0.0021735	0.571	FALSE	FALSE
cg00280895	2	121100727			0.00217471	0.436	FALSE	FALSE
cg08748913	5	137071788	KLHL3	TSS200	0.00217655	0.715	FALSE	FALSE
cg05012239	3	195447691	MUC20	TSS200	0.00218712	0.621	FALSE	FALSE
cg13634736	11	3181575	OSBPL5	5'UTR	0.00219017	0.961	FALSE	FALSE
cg02895447	11	61335600	SYT7	Body	0.00219263	0.545	FALSE	FALSE
cg26124569	3	187975150	LPP	5'UTR	0.00219365	0.779	FALSE	FALSE
cg17957640	11	76839205	MYO7A	TSS200	0.00219373	0.699	FALSE	FALSE
cg03983740	10	85049656			0.00219591	-0.836	FALSE	FALSE
cg09009070	7	70165515	AUTS2	Body	0.0021968	0.762	FALSE	FALSE
cg23791482	6	100658339			0.00220269	0.786	FALSE	FALSE
cg15613740	12	64613204	C12orf66	Body	0.00220544	-0.556	FALSE	FALSE
cg23610154	10	10995060	LOC254312	TSS1500	0.00221024	0.64	FALSE	FALSE
cg09820557	17	8249349	ODF4	3'UTR	0.00221396	0.664	FALSE	FALSE
cg12459718	17	8129997	C17orf68	3'UTR	0.00221404	-0.767	FALSE	FALSE
cg08907436	6	152125965	ESR1	5'UTR	0.00221555	1.223	FALSE	FALSE
cg03935183	10	8100563	GATA3	Body	0.00221653	0.604	FALSE	FALSE
cg13951697	10	3581101			0.00221777	0.586	FALSE	FALSE
cg13473184	1	154904804	PMVK	Body	0.0022206	0.867	FALSE	FALSE
cg12236845	12	76105953			0.00222351	0.728	FALSE	FALSE
cg04730363	12	22198470	CMAS	TSS1500	0.00222466	0.808	FALSE	FALSE
cg03037974	15	76606532			0.00222796	0.667	FALSE	FALSE
cg02794451	12	2800446	CACNA1C	3'UTR	0.00222835	-0.962	FALSE	FALSE
cg00625443	15	80997087	FAM108C1	Body	0.00223493	0.987	FALSE	FALSE
cg10987992	2	134875042			0.00223576	0.631	FALSE	FALSE
cg00827973	1	204531767			0.00223969	-0.852	FALSE	FALSE
cg02534450	5	2418750			0.00223985	0.761	FALSE	FALSE
cg20894686	6	50803903	TFAP2B	Body	0.00224187	-0.543	FALSE	FALSE
cg01768814	17	65437355	PITPNC1	Body	0.00224199	0.648	FALSE	FALSE
cg20890243	7	123241798			0.00224259	0.651	FALSE	FALSE
cg04863758	4	1303710	MAEA	Body	0.00224846	0.568	FALSE	FALSE
cg20995304	12	48196167	HDAC7	Body	0.00224977	0.744	FALSE	FALSE
cg24063043	17	64567021	PRKCA	Body	0.00225043	0.647	FALSE	FALSE
cg18208185	10	45169265			0.00225334	0.636	FALSE	FALSE
cg01076495	1	150480588	ECM1	1stExon	0.00225356	0.786	FALSE	FALSE
cg05147143	6	156217095			0.00225887	0.628	FALSE	FALSE
cg24192909	8	8469173			0.00225984	0.667	FALSE	FALSE
cg14283299	9	129675096			0.0022616	0.887	FALSE	FALSE
cg17332705	4	7768162	AFAP1	Body	0.0022623	0.779	FALSE	FALSE
cg05709468	18	21794764	OSBPL1A	Body	0.0022624	0.56	FALSE	FALSE
cg15753746	2	171679591	GAD1	Body	0.00226579	-1.234	FALSE	FALSE
cg15106030	4	74528435			0.00226905	0.744	FALSE	FALSE
cg15332359	8	126217943	NSMCE2	Body	0.00226918	0.805	FALSE	FALSE
cg23296369	19	4290672	SHD	3'UTR	0.00227021	0.582	FALSE	FALSE
cg24384437	15	57724857	CGNL1	5'UTR	0.00227279	0.527	FALSE	FALSE
cg11040363	3	89576478			0.00227396	0.724	FALSE	FALSE
cg17251874	5	1659030			0.00227467	0.616	FALSE	FALSE
cg24784129	15	57215558	TCF12	Body	0.00227481	0.842	FALSE	FALSE
cg11261691	20	30914444	KIF3B	Body	0.00227636	0.716	FALSE	FALSE
cg11549848	13	24464707	PCOTH	5'UTR	0.00228182	0.756	FALSE	FALSE
cg08155249	5	72919936			0.0022833	0.522	FALSE	FALSE
cg14090400	18	5393019	EPB41L3	3'UTR	0.00229392	0.854	FALSE	FALSE
cg13525397	6	31025933	HCG22	Body	0.00229567	0.609	FALSE	FALSE
cg21875114	11	128457682	ETS1	TSS1500	0.00229587	0.666	FALSE	FALSE
cg01066056	1	53306535			0.00229641	0.619	FALSE	FALSE
cg00231085	5	1773166			0.00229855	0.851	FALSE	FALSE
cg06204229	3	52865917	ITIH4	TSS1500	0.00229926	0.592	FALSE	FALSE
cg26720961	8	143386260	TSNARE1	Body	0.00230232	0.842	FALSE	FALSE
cg13428086	1	10743216	CASZ1	Body	0.00230474	0.669	FALSE	FALSE
cg07436820	13	52098589			0.00230485	0.572	FALSE	FALSE
cg04919234	6	99392478	FBXL4	5'UTR	0.00230849	0.818	FALSE	FALSE
cg25233900	10	133793646	BNIP3	Body	0.00231001	0.728	FALSE	FALSE
cg02578929	2	61414329	AHSA2	3'UTR	0.00232218	0.69	FALSE	FALSE
cg11012557	14	70512583	SLC8A3	3'UTR	0.00232239	0.648	FALSE	FALSE
cg06146331	16	49654466	ZNF423	Body	0.00232989	0.662	FALSE	FALSE
cg13166942	14	101528524			0.0023323	0.746	FALSE	FALSE
cg13628006	10	34446040	PARD3	Body	0.00233414	0.643	FALSE	FALSE
cg04723436	10	7985110	TAF3	Body	0.0023371	0.878	FALSE	FALSE
cg05106770	4	128545193			0.00233869	-0.664	FALSE	FALSE
cg00215902	11	122198071			0.00233943	0.692	FALSE	FALSE
cg16530128	11	2925951	SLC22A18	Body	0.00234508	0.716	FALSE	FALSE
cg09271279	14	89588740			0.0023466	0.632	FALSE	FALSE
cg20190649	17	46255433	SKAP1	Body	0.00234664	0.72	FALSE	FALSE
cg23637349	2	70262301			0.0023479	0.526	FALSE	FALSE
cg13745870	3	57094763	SPATA12	1stExon	0.00234939	0.739	FALSE	FALSE
cg06235224	22	37171278	RABL4	Body	0.00235115	0.563	FALSE	FALSE
cg10090241	1	15932434			0.00235553	0.745	FALSE	FALSE
cg21839211	6	167508041			0.00235686	-0.592	FALSE	FALSE
cg16534867	7	42033899	GLI3	Body	0.00235715	-0.735	FALSE	FALSE
cg07496078	9	92216935			0.00235782	0.579	FALSE	FALSE
cg22022988	7	48351495	ABCA13	Body	0.00236016	0.928	FALSE	FALSE
cg05499367	10	63213510	TMEM26	TSS1500	0.00236267	0.772	FALSE	FALSE
cg03893395	6	168189039	C6orf123	Body	0.00236565	0.553	FALSE	FALSE
cg25747783	7	105603622	FLJ23834	TSS200	0.00236734	0.775	FALSE	FALSE
cg05245346	11	23248277			0.00236921	0.808	FALSE	FALSE
cg26208764	15	69384505	MIR548H4	Body	0.00237249	0.93	FALSE	FALSE
cg15035590	3	66437456	LRIG1	Body	0.00237656	0.789	FALSE	FALSE
cg07618409	17	55742491	MSI2	Body	0.00237788	0.698	FALSE	FALSE
cg13985135	1	155641827	YY1AP1	Body	0.00238274	0.884	FALSE	FALSE
cg26451345	6	47666248	GPR115	TSS200	0.00238313	0.801	FALSE	FALSE
cg03463076	11	95437294			0.00238453	0.975	FALSE	FALSE
cg18512963	3	131430364	CPNE4	Body	0.00238787	-0.606	FALSE	FALSE
cg04266474	7	36318491	EEPD1	Body	0.00238837	-0.721	FALSE	FALSE
cg27662789	12	43666281			0.00238954	-0.662	FALSE	FALSE
cg13287523	15	89440088	HAPLN3	TSS1500	0.00239024	0.54	FALSE	FALSE
cg04557423	8	128494728	LOC727677	TSS1500	0.00239103	1.123	FALSE	FALSE
cg13885205	2	197466195			0.00239426	0.691	FALSE	FALSE
cg07860833	17	31537624	ACCN1	Body	0.00239692	-0.67	FALSE	FALSE
cg16223976	13	33694703	STARD13	Body	0.0023985	0.688	FALSE	FALSE
cg11630939	17	7960449			0.00240321	0.683	FALSE	FALSE
cg15406343	17	8311700			0.00240478	0.736	FALSE	FALSE
cg17092761	4	187664780			0.00240485	0.707	FALSE	FALSE
cg08909914	8	50892893	SNTG1	5'UTR	0.00240714	0.786	FALSE	FALSE
cg14323928	15	31393845	TRPM1	5'UTR	0.00240743	0.609	FALSE	FALSE
cg25553522	4	71388589	AMTN	Body	0.00241019	0.691	FALSE	FALSE
cg05869611	7	80096608	GNAT3	Body	0.00241253	0.625	FALSE	FALSE
cg24087404	12	26266049			0.00241429	0.785	FALSE	FALSE
cg03562120	20	43343997	WISP2	1stExon	0.00241654	0.715	FALSE	FALSE
cg06654118	4	1303317	MAEA	Body	0.00242407	0.902	FALSE	FALSE
cg01719079	7	1139423	C7orf50	Body	0.00242893	0.874	FALSE	FALSE
cg08644381	7	149480305	SSPO	Body	0.00242975	0.569	FALSE	FALSE
cg17543218	4	77508108	SHROOM3	Body	0.00243251	0.817	FALSE	FALSE
cg10349687	7	157072813			0.00243279	0.62	FALSE	FALSE
cg10877187	10	90529889	LIPN	Body	0.00243405	0.927	FALSE	FALSE
cg01210307	3	35799781	ARPP-21	Body	0.00243557	0.897	FALSE	FALSE
cg22237345	13	91855918			0.0024388	0.807	FALSE	FALSE
cg27533516	17	16567510			0.00244367	0.673	FALSE	FALSE
cg16616838	11	10580060	LYVE1	3'UTR	0.00245536	0.886	FALSE	FALSE
cg14255981	12	105414154	ALDH1L2	Body	0.00245595	0.699	FALSE	FALSE
cg05475440	17	26452975	NLK	Body	0.00245596	0.55	FALSE	FALSE
cg02541592	22	45608686	C22orf9	Body	0.00245643	0.804	FALSE	FALSE
cg12121983	17	1387582	MYO1C	5'UTR	0.0024571	0.74	FALSE	FALSE
cg12502325	7	111901177	ZNF277	Body	0.00245785	0.808	FALSE	FALSE
cg09989631	2	175543266	WIPF1	5'UTR	0.0024589	0.673	FALSE	FALSE
cg04517258	8	144094955	LOC100133669	Body	0.00245953	0.562	FALSE	FALSE
cg03551367	5	72467793	TMEM174	TSS1500	0.00246475	0.697	FALSE	FALSE
cg08217447	4	39063331	KLHL5	TSS1500	0.00246504	1.013	FALSE	FALSE
cg11800117	11	93270375	C11orf75	5'UTR	0.00246513	0.556	FALSE	FALSE
cg26635451	12	89749142			0.00247089	0.966	FALSE	FALSE
cg17140299	18	54270189	TXNL1	Body	0.00247522	0.565	FALSE	FALSE
cg22372951	3	115632345	LSAMP	Body	0.00247571	0.705	FALSE	FALSE
cg09148630	6	14492164			0.00248713	0.688	FALSE	FALSE
cg01026383	6	32905012	HLA-DMB	Body	0.00248785	0.729	FALSE	FALSE
cg25043050	10	129534107	FOXI2	TSS1500	0.00248797	-0.682	FALSE	FALSE
cg10492657	6	4854374	CDYL	5'UTR	0.00249576	0.571	FALSE	FALSE
cg22395255	15	71903974	THSD4	Body	0.00250662	0.657	FALSE	FALSE
cg01346423	20	48132339	PTGIS	Body	0.00251065	0.503	FALSE	FALSE
cg25754173	19	46526453	PGLYRP1	TSS200	0.00251119	-0.515	FALSE	FALSE
cg05160751	1	24192033	FUCA1	Body	0.00251235	0.681	FALSE	FALSE
cg26938676	14	73204126	DPF3	Body	0.0025128	0.565	FALSE	FALSE
cg17994788	7	7261594	C1GALT1	5'UTR	0.00252109	0.649	FALSE	FALSE
cg16363238	6	159618265	FNDC1	Body	0.00252126	0.678	FALSE	FALSE
cg10392172	11	64764297	BATF2	Body	0.00252175	0.682	FALSE	FALSE
cg22466678	12	89749033			0.00252421	0.765	FALSE	FALSE
cg00700728	4	76480681	C4orf26	TSS1500	0.00252432	0.522	FALSE	FALSE
cg17610929	2	220379044	ACCN4	5'UTR	0.00252884	-1.419	FALSE	FALSE
cg14842771	7	142558879	EPHB6	5'UTR	0.0025307	0.898	FALSE	FALSE
cg13228642	1	181057360	IER5	TSS1500	0.00253429	0.704	FALSE	FALSE
cg25162826	15	49093719	CEP152	Body	0.00253441	0.858	FALSE	FALSE
cg02245875	20	17552881	DSTN	Body	0.00253691	0.59	FALSE	FALSE
cg12414174	12	89748895			0.0025378	0.908	FALSE	FALSE
cg24799947	15	44958131	PATL2	3'UTR	0.00253856	0.612	FALSE	FALSE
cg03228065	16	2276770	E4F1	Body	0.00254065	0.805	FALSE	FALSE
cg07708521	5	139088316			0.00254836	0.803	FALSE	FALSE
cg14430151	4	8440600	ACOX3	5'UTR	0.00254952	0.678	FALSE	FALSE
cg15299978	11	111176294	C11orf93	5'UTR	0.00254962	0.631	FALSE	FALSE
cg20825472	6	149207153	UST	Body	0.00255108	0.761	FALSE	FALSE
cg08843859	1	184566345	C1orf21	Body	0.00255495	0.826	FALSE	FALSE
cg20053637	22	29838655	RFPL1S	TSS1500	0.00255604	0.583	FALSE	FALSE
cg05119686	10	31967157			0.00255888	0.611	FALSE	FALSE
cg08018731	7	150687961	NOS3	TSS200	0.00256238	0.509	FALSE	FALSE
cg21442419	1	2182373	SKI	Body	0.00256406	0.725	FALSE	FALSE
cg04151826	10	95676978			0.0025654	0.788	FALSE	FALSE
cg04570362	1	9871402	CLSTN1	Body	0.00256808	0.712	FALSE	FALSE
cg02059176	2	44327637			0.0025692	0.755	FALSE	FALSE
cg21536086	1	154166546	MIR190B	TSS1500	0.00256947	0.646	FALSE	FALSE
cg13679714	17	77706946	ENPP7	Body	0.00257418	0.542	FALSE	FALSE
cg12615205	1	3495611	MEGF6	Body	0.00257615	0.522	FALSE	FALSE
cg10082313	6	11435054			0.00259266	0.617	FALSE	FALSE
cg26875384	10	14817904	FAM107B	TSS1500	0.00259445	0.496	FALSE	FALSE
cg13181695	2	31749899	SRD5A2	3'UTR	0.00259568	0.739	FALSE	FALSE
cg22330638	11	45732392			0.00259602	0.572	FALSE	FALSE
cg16761096	7	51383119	COBL	Body	0.00260058	0.702	FALSE	FALSE
cg26505300	21	37579025	DOPEY2	Body	0.00260159	0.73	FALSE	FALSE
cg08757222	6	21824803	FLJ22536	Body	0.00260517	0.789	FALSE	FALSE
cg00880562	3	153838126	SGEF	TSS1500	0.00260889	0.736	FALSE	FALSE
cg05136471	12	94577837	PLXNC1	Body	0.00261071	0.902	FALSE	FALSE
cg05279513	11	9880619	SBF2	Body	0.0026129	0.677	FALSE	FALSE
cg12285118	10	14816973	FAM107B	TSS200	0.00261376	0.707	FALSE	FALSE
cg21765730	6	155777175	NOX3	TSS200	0.0026196	0.653	FALSE	FALSE
cg26168577	17	60766925	MRC2	Body	0.00262596	0.906	FALSE	FALSE
cg14467464	17	7960406			0.00262771	0.762	FALSE	FALSE
cg16074643	6	116424276	NT5DC1	Body	0.00262885	0.599	FALSE	FALSE
cg09848010	15	63663508	CA12	Body	0.00263102	0.638	FALSE	FALSE
cg17793354	2	237487801	CXCR7	5'UTR	0.00263207	0.617	FALSE	FALSE
cg06143658	2	233878015	NGEF	TSS200	0.00263591	0.618	FALSE	FALSE
cg24055855	17	1535293			0.00263856	0.639	FALSE	FALSE
cg03010761	12	104608278	TXNRD1	TSS1500	0.00264506	0.548	FALSE	FALSE
cg01551133	1	10875522			0.00264939	0.632	FALSE	FALSE
cg05802386	1	43422920	SLC2A1	Body	0.00264979	0.529	FALSE	FALSE
cg00295293	8	75234615	JPH1	TSS1500	0.00265566	0.757	FALSE	FALSE
cg14566819	9	100689349	HEMGN	3'UTR	0.00265646	0.668	FALSE	FALSE
cg07045803	4	160125667			0.00265927	0.66	FALSE	FALSE
cg06711254	2	186924071			0.0026595	0.572	FALSE	FALSE
cg24589292	7	5613955			0.00265956	0.533	FALSE	FALSE
cg00587301	6	156717406			0.0026612	-0.614	FALSE	FALSE
cg16522885	11	36407169	PRR5L	5'UTR	0.0026628	0.757	FALSE	FALSE
cg26487259	15	77710372			0.0026692	0.786	FALSE	FALSE
cg04118910	13	114875170	RASA3	Body	0.00267148	0.79	FALSE	FALSE
cg08528486	13	113648767	MCF2L	Body	0.00267201	0.98	FALSE	FALSE
cg09721469	16	47747381			0.00267242	0.598	FALSE	FALSE
cg26419378	5	14299110	TRIO	Body	0.00267352	0.881	FALSE	FALSE
cg02827082	18	7012277	LAMA1	Body	0.00267653	0.762	FALSE	FALSE
cg09903183	17	288788			0.00268052	0.651	FALSE	FALSE
cg06021750	12	47022795			0.00268316	1.056	FALSE	FALSE
cg21245653	22	50426164			0.00268456	0.609	FALSE	FALSE
cg24222440	11	118397413	TTC36	TSS1500	0.00269793	0.917	FALSE	FALSE
cg21592091	3	160427542			0.00269813	0.865	FALSE	FALSE
cg01960885	18	24765781	CHST9	TSS1500	0.00270037	0.475	FALSE	FALSE
cg07264048	6	10556326	GCNT2	5'UTR	0.00270052	0.682	FALSE	FALSE
cg10083258	15	93362731			0.00271154	0.573	FALSE	FALSE
cg01174441	18	52262555	C18orf26	Body	0.00271298	0.647	FALSE	FALSE
cg04930693	1	8083186	ERRFI1	5'UTR	0.00271438	0.675	FALSE	FALSE
cg14599315	19	58455407	ZNF256	Body	0.00271465	0.947	FALSE	FALSE
cg15549637	7	105489998	ATXN7L1	Body	0.00271658	0.538	FALSE	FALSE
cg20983531	7	21986672	CDCA7L	TSS1500	0.00272595	0.65	FALSE	FALSE
cg05060976	18	21741492	CABYR	3'UTR	0.00272636	0.81	FALSE	FALSE
cg00236729	10	62409865			0.0027272	0.571	FALSE	FALSE
cg02609724	5	139506447	C5orf53	1stExon	0.00274059	0.754	FALSE	FALSE
cg11976592	6	76078187	FILIP1	Body	0.00274072	0.617	FALSE	FALSE
cg27093376	17	5185073	RABEP1	TSS1500	0.00274372	0.59	FALSE	FALSE
cg13251533	12	132286017			0.00274849	1.252	FALSE	FALSE
cg12583970	1	27190330	SFN	1stExon	0.00275186	0.724	FALSE	FALSE
cg02682905	19	58262242	ZNF776	Body	0.00275293	1.012	FALSE	FALSE
cg21909391	3	187896222	LPP	5'UTR	0.00275656	1.008	FALSE	FALSE
cg21582489	18	53260934			0.0027592	1.205	FALSE	FALSE
cg20268689	2	20431435			0.00276226	0.543	FALSE	FALSE
cg24863255	3	171561069	TMEM212	TSS200	0.00276554	0.718	FALSE	FALSE
cg01022501	14	93064986	RIN3	Body	0.00276565	0.869	FALSE	FALSE
cg19651184	4	77491762	SHROOM3	Body	0.00277094	0.632	FALSE	FALSE
cg09654247	2	200524002			0.00277261	-0.849	FALSE	FALSE
cg08693745	12	132286231			0.00277572	0.913	FALSE	FALSE
cg22014770	22	24896702	UPB1	Body	0.00278093	0.793	FALSE	FALSE
cg03704673	17	4692287	GLTPD2	5'UTR	0.00278195	0.794	FALSE	FALSE
cg12642207	5	30390070			0.00278209	0.519	FALSE	FALSE
cg04240980	2	211096347			0.00278691	0.694	FALSE	FALSE
cg02987523	13	103978230			0.00278755	0.806	FALSE	FALSE
cg03305454	3	42843817	HIGD1A	Body	0.00278828	1.001	FALSE	FALSE
cg06890813	8	124214953	LOC100131726	Body	0.00279011	0.814	FALSE	FALSE
cg07572927	14	21155679	RNASE4	TSS1500	0.00279018	0.695	FALSE	FALSE
cg02709052	11	86748071	TMEM135	TSS1500	0.00280079	0.599	FALSE	FALSE
cg08371140	10	36738505			0.00280675	0.556	FALSE	FALSE
cg27353891	17	75083910	SCARNA16	TSS1500	0.00281015	0.376	FALSE	FALSE
cg21360975	2	239334433	ASB1	TSS1500	0.00281212	0.928	FALSE	FALSE
cg10759769	12	3749671	EFCAB4B	3'UTR	0.00281269	0.734	FALSE	FALSE
cg04170298	15	86805563	AGBL1	Body	0.00281476	0.881	FALSE	FALSE
cg25209111	10	104009148	GBF1	5'UTR	0.00282311	0.509	FALSE	FALSE
cg16100355	13	113648607	MCF2L	Body	0.00282725	1.11	FALSE	FALSE
cg00710466	2	3290128	TSSC1	Body	0.00282899	0.576	FALSE	FALSE
cg08658981	10	134578481	INPP5A	Body	0.00283511	0.716	FALSE	FALSE
cg08425628	2	151896813			0.00283697	0.726	FALSE	FALSE
cg18553732	11	67844184	CHKA	Body	0.00284779	1.016	FALSE	FALSE
cg20608085	11	45943130	GYLTL1B	TSS200	0.00284792	0.528	FALSE	FALSE
cg17436778	5	57184384			0.00285086	0.647	FALSE	FALSE
cg24336730	1	90030568	LRRC8B	5'UTR	0.00285125	0.722	FALSE	FALSE
cg02500619	3	126192355	ZXDC	Body	0.00285513	0.61	FALSE	FALSE
cg12211557	2	27946866			0.00285557	0.669	FALSE	FALSE
cg27125439	10	29311888			0.00285572	0.692	FALSE	FALSE
cg16744911	10	102108974	SCD	Body	0.00285667	1.023	FALSE	FALSE
cg18841298	12	101604258	SLC5A8	TSS1500	0.00285792	0.707	FALSE	FALSE
cg12421282	1	41158986	NFYC	5'UTR	0.00285998	0.579	FALSE	FALSE
cg05357750	6	106344938			0.0028602	0.598	FALSE	FALSE
cg15614268	2	31378368			0.00286517	0.803	FALSE	FALSE
cg09386458	2	37571178	QPCT	TSS1500	0.00286577	0.871	FALSE	FALSE
cg05437692	4	149362435	NR3C2	5'UTR	0.00286581	0.581	FALSE	FALSE
cg11250081	21	46126104	C21orf29	Body	0.0028664	-0.602	FALSE	FALSE
cg06844845	16	88349881			0.00286717	0.827	FALSE	FALSE
cg15191887	5	664666	TPPP	3'UTR	0.00287103	0.674	FALSE	FALSE
cg16429182	1	11824095			0.0028757	0.717	FALSE	FALSE
cg16101080	6	32126315	PPT2	Body	0.00287598	0.726	FALSE	FALSE
cg26218698	11	67896080			0.00288392	-0.92	FALSE	FALSE
cg16175941	6	154779103	CNKSR3	Body	0.00288604	0.646	FALSE	FALSE
cg01030757	15	73866328	NPTN	Body	0.0028905	1.178	FALSE	FALSE
cg05346963	4	77892772	2015-09-11	Body	0.00289123	0.533	FALSE	FALSE
cg01033191	10	62488850			0.00289351	0.675	FALSE	FALSE
cg13278052	2	121142564			0.00289701	0.473	FALSE	FALSE
cg10140126	2	100689798	AFF3	Body	0.00290043	0.944	FALSE	FALSE
cg23497020	12	50616562	LIMA1	Body	0.00290055	-0.702	FALSE	FALSE
cg26624026	19	18416001			0.00290267	1.146	FALSE	FALSE
cg13548810	1	55349365	DHCR24	Body	0.00290414	0.75	FALSE	FALSE
cg10214581	14	94811949			0.00290457	0.59	FALSE	FALSE
cg12296772	8	17271067	MTMR7	TSS200	0.00290674	0.735	FALSE	FALSE
cg20616821	1	114218186	MAGI3	Body	0.00290803	0.76	FALSE	FALSE
cg14655837	2	106357707			0.00290872	0.872	FALSE	FALSE
cg11348249	6	151560831	AKAP12	TSS1500	0.00291088	-0.604	FALSE	FALSE
cg19307180	13	42803600	DGKH	3'UTR	0.00291275	0.746	FALSE	FALSE
cg18121003	11	86085757	CCDC81	TSS200	0.00292072	-0.547	FALSE	FALSE
cg05403689	12	89748932			0.00292072	0.911	FALSE	FALSE
cg07326586	6	29528119	UBD	TSS1500	0.00292459	0.586	FALSE	FALSE
cg23602690	11	122010222	LOC399959	Body	0.00292497	0.657	FALSE	FALSE
cg07977713	1	43814169	MPL	Body	0.00292619	0.636	FALSE	FALSE
cg09038599	8	57233391	SDR16C5	TSS200	0.00292824	0.589	FALSE	FALSE
cg12047425	1	21877576	ALPL	5'UTR	0.00292945	0.709	FALSE	FALSE
cg24829778	2	223066461	PAX3	Body	0.00292957	0.747	FALSE	FALSE
cg03184472	2	39174738	LOC100271715	Body	0.00293219	0.869	FALSE	FALSE
cg01838596	6	4862376	CDYL	5'UTR	0.00293317	0.668	FALSE	FALSE
cg15227682	17	37843264	ERBB2	TSS1500	0.00293461	0.788	FALSE	FALSE
cg13714791	9	137694578	COL5A1	Body	0.00293609	0.605	FALSE	FALSE
cg18016148	8	119101196	EXT1	Body	0.00293781	0.72	FALSE	FALSE
cg01993576	6	44187674	SLC29A1	5'UTR	0.00293807	0.554	FALSE	FALSE
cg07840332	17	7960092			0.00294539	0.728	FALSE	FALSE
cg26863750	16	1350103			0.00295421	0.709	FALSE	FALSE
cg16651262	2	28114447	BRE	5'UTR	0.00295583	0.955	FALSE	FALSE
cg20651995	2	69525471			0.00297537	0.545	FALSE	FALSE
cg11871864	8	23790197			0.00297577	0.688	FALSE	FALSE
cg18105529	17	7643190	DNAH2	Body	0.0029769	0.651	FALSE	FALSE
cg24925163	2	128458248	SFT2D3	TSS1500	0.00298166	0.54	FALSE	FALSE
cg03818307	1	150480534	ECM1	1stExon	0.00298641	0.773	FALSE	FALSE
cg18120564	13	110858425	COL4A1	Body	0.00298797	0.747	FALSE	FALSE
cg09802893	7	64350876			0.00298887	0.676	FALSE	FALSE
cg26248173	1	166853578			0.0029897	1.237	FALSE	FALSE
cg05857060	7	75267630	HIP1	Body	0.00299431	0.637	FALSE	FALSE
cg24895497	8	133138440			0.0029956	0.622	FALSE	FALSE
cg08810842	8	22548546	EGR3	Body	0.00299717	0.809	FALSE	FALSE
cg10120856	4	157996959	GLRB	TSS1500	0.0029987	0.599	FALSE	FALSE
cg03746765	17	15288099			0.00300509	0.533	FALSE	FALSE
cg17590227	8	132201183			0.00301078	0.743	FALSE	FALSE
cg23740940	11	68924746			0.00301206	0.763	FALSE	FALSE
cg07250771	12	70289007			0.00301345	0.963	FALSE	FALSE
cg22328929	22	39689919			0.00301654	0.628	FALSE	FALSE
cg00430287	6	116382876	FRK	TSS1500	0.00301952	0.772	FALSE	FALSE
cg07068735	15	63504871	RAB8B	Body	0.00302647	-0.616	FALSE	FALSE
cg05089968	6	166722773	PRR18	TSS1500	0.00302734	0.738	FALSE	FALSE
cg26036288	1	145411967	HFE2	TSS1500	0.00303324	0.71	FALSE	FALSE
cg18875607	5	172924909			0.00303675	0.73	FALSE	FALSE
cg03469862	11	68924853			0.00304418	0.796	FALSE	FALSE
cg01824625	3	89229763	EPHA3	Body	0.00305078	0.646	FALSE	FALSE
cg01479664	16	58016655	TEPP	Body	0.00305079	0.689	FALSE	FALSE
cg05498586	16	89225602	C16orf81	TSS200	0.00305294	0.834	FALSE	FALSE
cg22328396	4	6116698	JAKMIP1	5'UTR	0.00305316	-0.867	FALSE	FALSE
cg06885179	5	8842744			0.00305824	0.698	FALSE	FALSE
cg11406388	17	76522937	DNAH17	Body	0.00305833	0.766	FALSE	FALSE
cg01066588	16	84655553			0.00305873	0.782	FALSE	FALSE
cg00713286	17	2868887	RAP1GAP2	Body	0.00305901	0.69	FALSE	FALSE
cg22450662	1	182879035	C1orf14	Body	0.00306003	0.716	FALSE	FALSE
cg13050318	14	58896613	KIAA0586	Body	0.00306438	0.648	FALSE	FALSE
cg26600826	11	56381677	OR5M1	TSS1500	0.00306681	0.697	FALSE	FALSE
cg20618651	4	56718365	EXOC1	TSS1500	0.00307614	0.691	FALSE	FALSE
cg13134950	4	2435698			0.0030778	0.531	FALSE	FALSE
cg26159832	14	103822211			0.0030832	1.009	FALSE	FALSE
cg26376346	3	30647378	TGFBR2	TSS1500	0.00308425	0.632	FALSE	FALSE
cg10262052	8	39770525	IDO1	TSS1500	0.00308727	-0.755	FALSE	FALSE
cg10210510	1	40771135	COL9A2	Body	0.00308737	0.718	FALSE	FALSE
cg08463758	20	39995649	EMILIN3	TSS200	0.00308785	-0.612	FALSE	FALSE
cg04223044	22	45608428	C22orf9	Body	0.00308854	0.678	FALSE	FALSE
cg16890121	13	28198579	POLR1D	Body	0.00308881	0.95	FALSE	FALSE
cg13166875	22	30868060	SEC14L3	TSS200	0.00309043	0.501	FALSE	FALSE
cg13543254	15	33131642	FMN1	Body	0.00309215	0.618	FALSE	FALSE
cg04060317	12	5603248	NTF3	TSS200	0.00309541	0.683	FALSE	FALSE
cg03334213	4	76481053	C4orf26	TSS1500	0.00309578	0.652	FALSE	FALSE
cg18714398	8	42516025			0.00310061	0.844	FALSE	FALSE
cg14979593	11	3830371	PGAP2	Body	0.00310249	0.418	FALSE	FALSE
cg00847221	17	64948442			0.0031051	0.661	FALSE	FALSE
cg22060735	4	56213336	SRD5A3	Body	0.00310615	0.57	FALSE	FALSE
cg01286133	21	27540106	APP	Body	0.00310675	0.661	FALSE	FALSE
cg17987059	13	28752067	PAN3	Body	0.00311082	0.88	FALSE	FALSE
cg04830355	14	101919780			0.00311129	0.52	FALSE	FALSE
cg08072862	12	113587240	CCDC42B	TSS1500	0.00311748	0.678	FALSE	FALSE
cg12299795	1	64982093	CACHD1	Body	0.00312051	0.63	FALSE	FALSE
cg13534999	11	1506936	HCCA2	Body	0.00312142	0.805	FALSE	FALSE
cg03582419	4	177804777			0.00312151	0.954	FALSE	FALSE
cg23088510	10	126428199	FAM53B	5'UTR	0.00312274	0.724	FALSE	FALSE
cg17026838	10	114250866	VTI1A	Body	0.00313936	0.668	FALSE	FALSE
cg18092977	14	101190167			0.00313937	0.613	FALSE	FALSE
cg01575652	22	38077606			0.00314369	0.37	FALSE	FALSE
cg03339817	2	128458281	SFT2D3	TSS1500	0.00314959	0.739	FALSE	FALSE
cg01105494	1	118727908	SPAG17	TSS200	0.00315607	0.965	FALSE	FALSE
cg00378658	11	1232347			0.00315741	-0.7	FALSE	FALSE
cg15168995	22	37914206	CARD10	Body	0.00316227	0.572	FALSE	FALSE
cg02124060	17	73676600	SAP30BP	Body	0.00316421	0.609	FALSE	FALSE
cg22740634	2	213770692			0.00316795	0.541	FALSE	FALSE
cg12461281	5	148288661			0.00317025	0.516	FALSE	FALSE
cg03952578	15	61509038	RORA	Body	0.00317107	0.629	FALSE	FALSE
cg01891925	4	75721007	BTC	TSS1500	0.0031725	0.576	FALSE	FALSE
cg12343380	13	82448693			0.00317898	0.68	FALSE	FALSE
cg03549618	14	35838977			0.00318349	0.663	FALSE	FALSE
cg07297322	16	74661825	RFWD3	Body	0.00318499	0.814	FALSE	FALSE
cg18591136	10	121282670	RGS10	Body	0.00318778	0.82	FALSE	FALSE
cg19449594	11	122292868			0.00319339	0.642	FALSE	FALSE
cg20815992	11	10949337			0.00319357	0.522	FALSE	FALSE
cg11063877	12	50793961	LARP4	TSS1500	0.00319401	0.554	FALSE	FALSE
cg11013793	19	16466636			0.00319448	0.822	FALSE	FALSE
cg23166590	8	142247880			0.00319654	0.766	FALSE	FALSE
cg02607810	7	84671582	SEMA3D	Body	0.00319727	0.661	FALSE	FALSE
cg00825967	16	88990454	CBFA2T3	5'UTR	0.00320679	0.559	FALSE	FALSE
cg01202296	5	148758970	IL17B	TSS200	0.00320698	0.567	FALSE	FALSE
cg19851563	19	2546844	GNG7	5'UTR	0.00320743	0.69	FALSE	FALSE
cg18193094	6	101846905	GRIK2	1stExon	0.00321608	-0.624	FALSE	FALSE
cg20242781	7	29111255	CPVL	Body	0.00322653	0.525	FALSE	FALSE
cg13574848	1	24611021			0.00322702	0.611	FALSE	FALSE
cg03223959	16	85382654			0.00322828	0.771	FALSE	FALSE
cg07468956	17	80289701	SECTM1	5'UTR	0.00322971	0.653	FALSE	FALSE
cg03055271	1	189744005			0.00323398	0.736	FALSE	FALSE
cg02058108	12	26348117	SSPN	TSS200	0.00323601	-0.622	FALSE	FALSE
cg16384957	11	1050848			0.00323892	0.899	FALSE	FALSE
cg15101245	1	156631242			0.00324499	1.095	FALSE	FALSE
cg13002044	7	140819331			0.00324546	-0.839	FALSE	FALSE
cg27329371	17	19651940	ALDH3A1	TSS200	0.00324665	0.634	FALSE	FALSE
cg19071879	2	100722155	AFF3	TSS200	0.00324755	0.703	FALSE	FALSE
cg19871235	12	71552569	TSPAN8	TSS1500	0.00325029	0.677	FALSE	FALSE
cg11445764	5	147773164	FBXO38	5'UTR	0.00325481	0.677	FALSE	FALSE
cg08848903	1	92352293	TGFBR3	TSS1500	0.00326201	0.646	FALSE	FALSE
cg00309313	3	54634169	CACNA2D3	Body	0.00326702	0.688	FALSE	FALSE
cg02532996	17	18531042			0.00327157	0.501	FALSE	FALSE
cg12581891	19	56711667			0.00327183	0.735	FALSE	FALSE
cg16550606	13	50160670	RCBTB1	TSS1500	0.00327336	0.531	FALSE	FALSE
cg19474865	11	83733268	DLG2	Body	0.00327585	-0.623	FALSE	FALSE
cg12079603	10	101091481	CNNM1	Body	0.00327741	0.556	FALSE	FALSE
cg02570643	5	77531473	AP3B1	Body	0.00327856	0.786	FALSE	FALSE
cg23896695	8	128931535	PVT1	Body	0.00328287	0.629	FALSE	FALSE
cg06919312	12	64474195	SRGAP1	Body	0.0032843	0.812	FALSE	FALSE
cg06954520	18	68095624			0.00328521	0.52	FALSE	FALSE
cg11513884	2	121071625			0.00328629	0.485	FALSE	FALSE
cg12026563	19	18415804			0.00328832	1.12	FALSE	FALSE
cg08763886	11	10345026			0.00329351	0.68	FALSE	FALSE
cg21230493	8	26722496	ADRA1A	1stExon	0.00329458	-0.517	FALSE	FALSE
cg25340711	1	1080611			0.00330062	0.88	FALSE	FALSE
cg25030694	2	134329911			0.00330402	0.922	FALSE	FALSE
cg13193591	11	120377997			0.00330504	0.595	FALSE	FALSE
cg08106339	11	4977429	OR51A2	TSS1500	0.00330548	-0.845	FALSE	FALSE
cg01099300	10	101779926			0.00330655	0.59	FALSE	FALSE
cg12210543	19	12175107	ZNF844	TSS1500	0.00330983	0.577	FALSE	FALSE
cg09486778	2	223169609	CCDC140	3'UTR	0.00331276	-0.615	FALSE	FALSE
cg16112157	12	52887685	KRT6A	TSS1500	0.00331863	0.743	FALSE	FALSE
cg23703633	10	62135541	ANK3	Body	0.00332492	0.876	FALSE	FALSE
cg02613818	15	99236767	IGF1R	Body	0.00333023	0.817	FALSE	FALSE
cg18218772	14	59296690			0.00333151	0.544	FALSE	FALSE
cg20307184	7	48351895	ABCA13	Body	0.00333333	0.619	FALSE	FALSE
cg24195359	8	6418978	ANGPT2	Body	0.00334899	0.549	FALSE	FALSE
cg21638625	19	4303817	FSD1	TSS1500	0.003349	0.524	FALSE	FALSE
cg12695465	6	10556147	GCNT2	5'UTR	0.00335201	0.677	FALSE	FALSE
cg05865769	17	11943841	MAP2K4	Body	0.00335564	0.743	FALSE	FALSE
cg22355525	6	28889876	TRIM27	Body	0.00336007	0.8	FALSE	FALSE
cg04198210	15	74528606	CCDC33	TSS200	0.00336013	0.538	FALSE	FALSE
cg21747005	12	116598981	MED13L	Body	0.00336122	0.567	FALSE	FALSE
cg11238542	2	64431470			0.00336192	-1.327	FALSE	FALSE
cg12819011	12	32138937	C12orf35	Body	0.00336318	1.014	FALSE	FALSE
cg05261028	8	128494655	LOC727677	TSS1500	0.00336571	1.117	FALSE	FALSE
cg20127496	8	126676825			0.00336673	0.892	FALSE	FALSE
cg00653041	7	122524465	CADPS2	Body	0.00337432	0.591	FALSE	FALSE
cg09002358	5	57541568			0.00337641	0.621	FALSE	FALSE
cg11191337	20	44541804	PLTP	TSS1500	0.00337641	0.627	FALSE	FALSE
cg10741478	7	35687300	HERPUD2	Body	0.00337836	0.67	FALSE	FALSE
cg26714205	6	49522045			0.00338121	0.493	FALSE	FALSE
cg14753458	3	48751128	IP6K2	5'UTR	0.00338195	0.589	FALSE	FALSE
cg08051386	16	68778945	CDH1	Body	0.00338278	0.652	FALSE	FALSE
cg08651937	3	156530506	PA2G4P4	TSS1500	0.00338294	0.758	FALSE	FALSE
cg08497772	8	22407100			0.0033832	0.52	FALSE	FALSE
cg23961644	1	184442945	C1orf21	5'UTR	0.00338359	0.654	FALSE	FALSE
cg03654169	8	11710911	CTSB	Body	0.00338682	0.536	FALSE	FALSE
cg00563926	1	92352481	TGFBR3	TSS1500	0.00339006	0.726	FALSE	FALSE
cg25597390	10	5333615			0.00339259	-0.531	FALSE	FALSE
cg08448622	6	31026105	HCG22	Body	0.00339285	0.81	FALSE	FALSE
cg17522735	10	124916917	BUB3	Body	0.00339353	0.687	FALSE	FALSE
cg17107572	2	66667590	MEIS1	Body	0.003396	-0.743	FALSE	FALSE
cg17195635	22	29275887			0.00339755	0.759	FALSE	FALSE
cg06182584	6	30614329	C6orf136	TSS1500	0.0033988	0.518	FALSE	FALSE
cg02100381	13	111025711	COL4A2	Body	0.00340075	0.654	FALSE	FALSE
cg17220545	7	157085556			0.00340326	0.776	FALSE	FALSE
cg08055124	4	170681433			0.00340744	0.603	FALSE	FALSE
cg09565111	13	26545823	ATP8A2	Body	0.00341043	0.651	FALSE	FALSE
cg09131332	22	50482045	TTLL8	Body	0.00341147	0.558	FALSE	FALSE
cg04165933	16	49833847	ZNF423	Body	0.0034116	0.832	FALSE	FALSE
cg05664352	10	3441404			0.00341681	0.583	FALSE	FALSE
cg08693172	19	46526333	PGLYRP1	TSS200	0.00341727	-0.537	FALSE	FALSE
cg02313922	3	59560961			0.00341849	0.588	FALSE	FALSE
cg06427816	17	1090326	ABR	1stExon	0.00342003	0.526	FALSE	FALSE
cg02390084	12	28658805	CCDC91	Body	0.00342015	0.753	FALSE	FALSE
cg01206259	10	121167974	GRK5	Body	0.00342477	0.648	FALSE	FALSE
cg06255601	13	51086835			0.00342535	-1.18	FALSE	FALSE
cg01997606	5	151308141			0.00343039	-0.62	FALSE	FALSE
cg21920221	5	171612889	STK10	Body	0.00343041	0.483	FALSE	FALSE
cg22857109	10	124379793	DMBT1	Body	0.00343141	0.552	FALSE	FALSE
cg19788186	21	39669558	KCNJ15	5'UTR	0.00343385	-0.735	FALSE	FALSE
cg23244761	6	161796850	PARK2	Body	0.00343789	0.593	FALSE	FALSE
cg08728118	6	14965804			0.0034405	0.854	FALSE	FALSE
cg15384668	22	47609606			0.00344403	0.579	FALSE	FALSE
cg03720617	16	47527034	PHKB	Body	0.0034453	-0.667	FALSE	FALSE
cg22956205	13	43321660			0.00345133	0.797	FALSE	FALSE
cg00387117	3	105105844	ALCAM	Body	0.00345439	0.77	FALSE	FALSE
cg05834895	3	69172203	LMOD3	TSS1500	0.00346165	0.805	FALSE	FALSE
cg11806439	14	101157950			0.00346251	0.956	FALSE	FALSE
cg06233186	12	89470213			0.00346532	0.826	FALSE	FALSE
cg20650914	13	44627134			0.00347009	0.77	FALSE	FALSE
cg18500968	21	43816263	TMPRSS3	TSS200	0.0034701	0.593	FALSE	FALSE
cg10030162	16	49591203	ZNF423	Body	0.00347074	0.873	FALSE	FALSE
cg11550547	11	77734490	KCTD14	TSS200	0.00347252	0.823	FALSE	FALSE
cg10088622	1	110375881			0.0034843	0.834	FALSE	FALSE
cg15296664	12	89748773			0.00349747	0.84	FALSE	FALSE
cg08628428	17	14352476			0.00349843	0.684	FALSE	FALSE
cg23251858	7	5510010			0.00350163	0.772	FALSE	FALSE
cg14478460	18	76401126			0.00350745	0.595	FALSE	FALSE
cg02389084	7	26403254	SNX10	Body	0.00350788	0.834	FALSE	FALSE
cg01526498	14	101416558			0.00350823	0.655	FALSE	FALSE
cg03032025	5	173316748	CPEB4	1stExon	0.00351068	0.697	FALSE	FALSE
cg16835233	22	22862479	ZNF280B	5'UTR	0.003512	-0.463	FALSE	FALSE
cg01050885	7	24323128	NPY	TSS1500	0.00351726	-0.638	FALSE	FALSE
cg23921838	6	151941727	C6orf97	3'UTR	0.00352027	0.745	FALSE	FALSE
cg01715680	14	93725377	BTBD7	Body	0.00352092	0.721	FALSE	FALSE
cg12134682	7	1574226	MAFK	5'UTR	0.00352345	0.736	FALSE	FALSE
cg04659396	5	131806593			0.00354053	0.659	FALSE	FALSE
cg08450554	5	32628318			0.00354887	0.589	FALSE	FALSE
cg00150245	16	19122704			0.00355051	0.877	FALSE	FALSE
cg26378984	11	116374243			0.0035585	0.568	FALSE	FALSE
cg10279872	8	120118684	COLEC10	3'UTR	0.00356675	0.686	FALSE	FALSE
cg24694246	14	34529059			0.00357093	0.552	FALSE	FALSE
cg15578332	3	195870249			0.00357119	0.68	FALSE	FALSE
cg07161669	11	2925187	SLC22A18	Body	0.00357908	1.067	FALSE	FALSE
cg08558478	5	115639617			0.00358345	0.874	FALSE	FALSE
cg14411518	7	83270795	SEMA3E	Body	0.00358375	0.6	FALSE	FALSE
cg05713294	16	66413010	CDH5	5'UTR	0.0035868	0.506	FALSE	FALSE
cg04868962	2	180427177	ZNF385B	1stExon	0.00358807	0.654	FALSE	FALSE
cg12598025	5	172091816	NEURL1B	Body	0.0035894	0.691	FALSE	FALSE
cg24734254	1	14753722			0.00359107	0.693	FALSE	FALSE
cg11049583	8	110158883			0.00359886	0.705	FALSE	FALSE
cg02140072	10	22536731			0.00360263	0.707	FALSE	FALSE
cg22723675	13	95358092			0.00361223	-0.726	FALSE	FALSE
cg26005232	1	27247829	NUDC	TSS1500	0.00361313	-0.664	FALSE	FALSE
cg17565113	12	52915036	KRT5	TSS1500	0.00361487	0.66	FALSE	FALSE
cg00748072	2	174862824			0.003618	0.615	FALSE	FALSE
cg03705220	9	139089954	LHX3	Body	0.00362378	-0.639	FALSE	FALSE
cg14659678	12	46243365	ARID2	Body	0.00362774	0.889	FALSE	FALSE
cg03764585	1	203320223	FMOD	1stExon	0.00362941	0.921	FALSE	FALSE
cg02764722	12	51480175			0.00363158	0.779	FALSE	FALSE
cg26974035	8	128494679	LOC727677	TSS1500	0.0036355	1.028	FALSE	FALSE
cg06607519	6	15456202	JARID2	Body	0.00363774	0.642	FALSE	FALSE
cg02727530	3	128712175	KIAA1257	5'UTR	0.00363779	0.622	FALSE	FALSE
cg12944572	13	21570076	LATS2	Body	0.00363825	0.639	FALSE	FALSE
cg20061654	22	45608492	C22orf9	Body	0.00364097	0.622	FALSE	FALSE
cg10819807	6	29461549			0.0036535	0.676	FALSE	FALSE
cg04263391	10	134578261	INPP5A	Body	0.00365375	0.818	FALSE	FALSE
cg22619784	6	32793355	TAP2	3'UTR	0.00365548	0.767	FALSE	FALSE
cg13782615	11	4079556	STIM1	Body	0.00366084	-0.652	FALSE	FALSE
cg06755717	14	101196092	DLK1	Body	0.00366389	0.651	FALSE	FALSE
cg15020206	5	3142929			0.00366581	0.595	FALSE	FALSE
cg16705300	3	149096884	TM4SF1	TSS1500	0.00366677	0.837	FALSE	FALSE
cg06472688	6	131184706	EPB41L2	Body	0.00366686	0.817	FALSE	FALSE
cg15769756	13	107489008			0.00367072	0.626	FALSE	FALSE
cg04063345	6	152130058	ESR1	Body	0.00367178	0.568	FALSE	FALSE
cg17219660	1	202091880	GPR37L1	TSS200	0.00367194	0.858	FALSE	FALSE
cg26959655	8	103379529	UBR5	Body	0.00368188	0.638	FALSE	FALSE
cg08802841	12	89748726			0.00368418	0.765	FALSE	FALSE
cg12468478	6	134210273	TCF21	1stExon	0.00368736	-0.473	FALSE	FALSE
cg27223728	2	70784562			0.00368748	0.542	FALSE	FALSE
cg19101566	6	46623767	SLC25A27	Body	0.00369216	0.754	FALSE	FALSE
cg16358044	4	164245970	NPY1R	3'UTR	0.00369287	0.736	FALSE	FALSE
cg06724078	1	48429551			0.00369335	0.481	FALSE	FALSE
cg06727338	15	95847523			0.0036941	-0.681	FALSE	FALSE
cg06894549	1	155890816	SNORA42	TSS1500	0.00369458	0.779	FALSE	FALSE
cg03184410	4	77613822	SHROOM3	Body	0.00369738	0.663	FALSE	FALSE
cg24947212	10	127999713	ADAM12	Body	0.00370631	0.596	FALSE	FALSE
cg05364179	4	760039	PCGF3	3'UTR	0.00371165	0.504	FALSE	FALSE
cg24269657	13	113759771	F7	TSS1500	0.00371338	0.548	FALSE	FALSE
cg23125200	13	20806732	GJB6	TSS200	0.00371419	-1.014	FALSE	FALSE
cg02659138	7	134003124	SLC35B4	TSS1500	0.00371712	0.687	FALSE	FALSE
cg18047662	10	129534217	FOXI2	TSS1500	0.00372103	-0.976	FALSE	FALSE
cg07704300	8	100493491	VPS13B	Body	0.00372175	0.823	FALSE	FALSE
cg09845205	16	81591792	CMIP	Body	0.00372573	0.773	FALSE	FALSE
cg15756114	2	227515220			0.00373172	0.567	FALSE	FALSE
cg23254316	11	12200844	MICAL2	Body	0.00373319	0.697	FALSE	FALSE
cg05550420	11	6668214	DCHS1	5'UTR	0.00373482	-0.537	FALSE	FALSE
cg06038358	2	128176007	PROC	5'UTR	0.00373854	0.607	FALSE	FALSE
cg22738642	12	43137977			0.00374789	-0.649	FALSE	FALSE
cg15105476	6	1335849			0.00374795	0.742	FALSE	FALSE
cg03265671	1	156616554	BCAN	Body	0.00375153	-0.628	FALSE	FALSE
cg08924023	13	31455173			0.00375232	0.724	FALSE	FALSE
cg01014224	13	44379186			0.00375417	0.564	FALSE	FALSE
cg08353606	19	3135364	GNA15	TSS1500	0.00375747	0.58	FALSE	FALSE
cg15714223	11	78402382	ODZ4	Body	0.00376172	0.556	FALSE	FALSE
cg10375884	21	34599969			0.00376351	0.577	FALSE	FALSE
cg11680605	15	74501317	STRA6	1stExon	0.00376568	0.498	FALSE	FALSE
cg22283925	4	188918218	ZFP42	5'UTR	0.00376813	-0.489	FALSE	FALSE
cg22909085	2	223765655	ACSL3	5'UTR	0.00377683	0.651	FALSE	FALSE
cg23261910	12	121404868			0.00378009	0.64	FALSE	FALSE
cg20440718	4	178228633			0.00378015	0.891	FALSE	FALSE
cg11355849	2	54903054			0.00378074	0.821	FALSE	FALSE
cg12470218	1	51110218	FAF1	Body	0.00378255	0.693	FALSE	FALSE
cg21964391	1	218253368			0.00378548	0.619	FALSE	FALSE
cg16717713	14	100069657	CCDC85C	1stExon	0.00378796	-0.631	FALSE	FALSE
cg13429424	15	22798849			0.00378944	0.584	FALSE	FALSE
cg01659632	6	144262297	PLAGL1	3'UTR	0.00378996	0.796	FALSE	FALSE
cg09954189	8	20314553			0.00379107	-0.652	FALSE	FALSE
cg03723716	11	111609239	PPP2R1B	Body	0.00379379	0.926	FALSE	FALSE
cg14343414	6	31025967	HCG22	Body	0.00379833	0.728	FALSE	FALSE
cg27478863	13	50783080			0.00380083	0.654	FALSE	FALSE
cg23864180	10	1256353	ADARB2	Body	0.00380488	0.842	FALSE	FALSE
cg06328165	16	51248634			0.00381082	0.824	FALSE	FALSE
cg06548710	5	114462117	TRIM36	3'UTR	0.00381167	0.853	FALSE	FALSE
cg20019410	2	207939050			0.00381274	-1.039	FALSE	FALSE
cg04642105	4	1239119	CTBP1	Body	0.003818	0.823	FALSE	FALSE
cg05942022	1	43402591	SLC2A1	Body	0.00381941	0.448	FALSE	FALSE
cg02705762	16	51197459			0.00382248	0.874	FALSE	FALSE
cg27467282	13	52116184			0.00382493	0.565	FALSE	FALSE
cg02433515	15	37311908	MEIS2	Body	0.00382815	0.713	FALSE	FALSE
cg07715395	5	113512006			0.00382866	0.701	FALSE	FALSE
cg25999891	17	17724687	SREBF1	Body	0.00383146	0.63	FALSE	FALSE
cg15690598	8	134806615			0.003832	-0.714	FALSE	FALSE
cg10480249	10	3789974			0.00383242	0.674	FALSE	FALSE
cg03313364	17	40440904	STAT5A	5'UTR	0.0038368	-0.562	FALSE	FALSE
cg25742394	3	169754870	GPR160	TSS1500	0.00383844	0.823	FALSE	FALSE
cg09622285	4	88340947			0.00383948	0.7	FALSE	FALSE
cg17890667	7	77469425	PHTF2	5'UTR	0.00384115	0.577	FALSE	FALSE
cg00808175	12	6949119	GNB3	TSS1500	0.00384834	0.694	FALSE	FALSE
cg02717117	2	55458694	C2orf63	5'UTR	0.00385132	0.684	FALSE	FALSE
cg05331731	18	11147146	FAM38B	Body	0.00385431	0.817	FALSE	FALSE
cg06651530	12	116599557	MED13L	Body	0.00385517	0.648	FALSE	FALSE
cg15015122	7	985784	ADAP1	Body	0.00385845	0.55	FALSE	FALSE
cg27232401	6	127977312			0.00386033	0.726	FALSE	FALSE
cg17751414	1	185632290			0.00386449	0.872	FALSE	FALSE
cg03975834	4	159688676			0.00386638	0.761	FALSE	FALSE
cg13585149	13	50589443	TRIM13	3'UTR	0.00387097	0.614	FALSE	FALSE
cg22856114	2	128175905	PROC	TSS200	0.00387521	0.686	FALSE	FALSE
cg05971010	16	816650	MSLN	Body	0.00388073	-0.591	FALSE	FALSE
cg05671644	7	102632303	FBXL13	Body	0.00388558	0.726	FALSE	FALSE
cg13078931	1	53397458	SCP2	Body	0.00389813	0.583	FALSE	FALSE
cg23336143	2	36635519	CRIM1	Body	0.00390657	0.926	FALSE	FALSE
cg22107147	2	11513527			0.00393736	0.704	FALSE	FALSE
cg25138365	2	98351315	ZAP70	Body	0.00393799	0.907	FALSE	FALSE
cg19704683	10	94609401	EXOC6	Body	0.00394334	0.613	FALSE	FALSE
cg01950474	4	183245389	ODZ3	1stExon	0.00394354	0.674	FALSE	FALSE
cg07551677	8	28570561	EXTL3	5'UTR	0.0039522	0.872	FALSE	FALSE
cg16765600	18	10589169			0.0039523	0.883	FALSE	FALSE
cg00735023	11	58830355			0.00396053	0.627	FALSE	FALSE
cg12968041	22	29280932	ZNRF3	5'UTR	0.00396555	0.774	FALSE	FALSE
cg12030523	5	126984765	CTXN3	1stExon	0.00396767	0.677	FALSE	FALSE
cg27200466	3	93747410	STX19	1stExon	0.00396807	0.552	FALSE	FALSE
cg04317051	15	57599596	LOC283663	Body	0.00396818	0.571	FALSE	FALSE
cg03208983	12	10767011	MAGOHB	TSS1500	0.00397102	0.716	FALSE	FALSE
cg27056194	11	128737300	KCNJ1	TSS200	0.0039748	0.614	FALSE	FALSE
cg27510066	8	19536244	CSGALNACT1	Body	0.00397816	0.595	FALSE	FALSE
cg08759112	2	183387885	PDE1A	TSS1500	0.00398404	-0.652	FALSE	FALSE
cg09721612	8	109321336			0.00399465	0.789	FALSE	FALSE
cg00163217	13	113104656			0.00399638	0.607	FALSE	FALSE
cg00348598	7	34117970	BMPER	Body	0.00399791	0.616	FALSE	FALSE
cg09547314	19	5251120	PTPRS	Body	0.00400094	0.63	FALSE	FALSE
cg03294961	20	31594014	BPIL1	TSS1500	0.00400469	1.025	FALSE	FALSE
cg14711475	6	133757084	EYA4	Body	0.00400834	0.897	FALSE	FALSE
cg10774440	1	226076153	LEFTY1	Body	0.00400923	0.779	FALSE	FALSE
cg07527324	14	91591619	C14orf159	5'UTR	0.00400953	0.613	FALSE	FALSE
cg08784110	6	160328002	MAS1	1stExon	0.0040245	0.784	FALSE	FALSE
cg09388920	8	80872680	MRPS28	Body	0.00402881	0.722	FALSE	FALSE
cg21523564	15	75251491			0.00403313	1.143	FALSE	FALSE
cg21919556	3	169755036	GPR160	TSS1500	0.00403506	0.842	FALSE	FALSE
cg24365896	11	69974745	ANO1	Body	0.0040459	0.678	FALSE	FALSE
cg16311306	1	203244158			0.00404917	1.035	FALSE	FALSE
cg15085603	19	49250252	IZUMO1	TSS200	0.00405439	-0.702	FALSE	FALSE
cg04572706	11	127471623			0.00405479	0.606	FALSE	FALSE
cg25536171	13	108535144			0.0040586	0.697	FALSE	FALSE
cg08341278	15	79283460	RASGRF1	Body	0.00406734	0.618	FALSE	FALSE
cg12480903	1	167423965	CD247	Body	0.00407549	0.637	FALSE	FALSE
cg22162694	13	24323408	MIPEP	Body	0.00407577	0.713	FALSE	FALSE
cg05311180	2	217301204	SMARCAL1	Body	0.00407656	0.586	FALSE	FALSE
cg24937735	1	94245226			0.00407819	0.688	FALSE	FALSE
cg11518454	1	5286091			0.00408467	-0.701	FALSE	FALSE
cg07134252	6	168581459			0.004089	0.614	FALSE	FALSE
cg13686013	10	740190			0.00409613	0.49	FALSE	FALSE
cg26354947	14	81032132	C14orf145	Body	0.00410583	0.809	FALSE	FALSE
cg13096007	4	24802340	SOD3	3'UTR	0.00411141	-0.603	FALSE	FALSE
cg13983849	4	26728396	TBC1D19	Body	0.00411361	0.81	FALSE	FALSE
cg04082016	2	20871401			0.00411408	0.486	FALSE	FALSE
cg06257922	11	58668977			0.0041198	0.704	FALSE	FALSE
cg04173852	17	66292375	ARSG	5'UTR	0.00412097	0.677	FALSE	FALSE
cg13749670	9	137611646	COL5A1	Body	0.00413246	0.48	FALSE	FALSE
cg24686845	12	94698752	PLXNC1	Body	0.00413999	0.671	FALSE	FALSE
cg16885235	13	107853066	FAM155A	Body	0.0041452	0.733	FALSE	FALSE
cg27169610	1	42182637	HIVEP3	5'UTR	0.00414522	0.67	FALSE	FALSE
cg09567173	16	54354640			0.00414533	0.748	FALSE	FALSE
cg19791221	21	36168288	RUNX1	Body	0.00414579	0.729	FALSE	FALSE
cg03190433	4	54791006			0.00414692	0.58	FALSE	FALSE
cg24777564	5	33563927	ADAMTS12	Body	0.00415144	0.594	FALSE	FALSE
cg13882046	7	123485043	HYAL4	TSS200	0.00415456	0.522	FALSE	FALSE
cg25684151	8	126588554			0.00415947	0.634	FALSE	FALSE
cg12591668	1	192520335			0.00416281	-0.796	FALSE	FALSE
cg01919374	8	135469790			0.00417801	1.095	FALSE	FALSE
cg26457700	17	80289541	SECTM1	5'UTR	0.00418459	0.573	FALSE	FALSE
cg15703035	13	111522932	C13orf29	TSS1500	0.00419695	0.624	FALSE	FALSE
cg24525744	6	144217883	C6orf94	Body	0.00419785	0.597	FALSE	FALSE
cg10824972	6	11429244			0.00420532	0.509	FALSE	FALSE
cg05583636	16	25005762	ARHGAP17	Body	0.00420658	0.647	FALSE	FALSE
cg18185987	14	88477518	GPR65	Body	0.00420718	0.592	FALSE	FALSE
cg16691251	5	66510806			0.00421341	0.885	FALSE	FALSE
cg13529733	2	1609194			0.0042169	-0.493	FALSE	FALSE
cg14809932	6	29525723	UBD	Body	0.00422452	0.685	FALSE	FALSE
cg07079724	4	780591	CPLX1	Body	0.0042252	0.637	FALSE	FALSE
cg00090674	22	50446678	IL17REL	5'UTR	0.00423069	0.531	FALSE	FALSE
cg15163151	8	100906373	COX6C	TSS1500	0.00424234	0.575	FALSE	FALSE
cg10117400	4	6992752	TBC1D14	Body	0.00424581	0.579	FALSE	FALSE
cg14342235	6	53191790	ELOVL5	5'UTR	0.00424907	0.614	FALSE	FALSE
cg13510849	6	164572718			0.00426339	0.576	FALSE	FALSE
cg16132851	11	67340709			0.00426834	0.571	FALSE	FALSE
cg03868978	21	42537294			0.00427149	0.555	FALSE	FALSE
cg02321620	2	173908893	RAPGEF4	Body	0.00428345	0.747	FALSE	FALSE
cg03441279	1	147083949	BCL9	Body	0.00429059	0.868	FALSE	FALSE
cg18186914	4	161327946			0.00429133	0.766	FALSE	FALSE
cg05261272	6	137494924	IL22RA2	TSS200	0.00429905	0.624	FALSE	FALSE
cg03679305	1	9129487	SLC2A5	Body	0.00430107	-0.983	FALSE	FALSE
cg08927738	20	52687394	BCAS1	TSS200	0.00430157	0.565	FALSE	FALSE
[truncated: 1,002 more rows]
