# Supplementary material for: DNA methylation in ductal carcinoma in situ related with future development of invasive breast cancer
Source: Clin Epigenetics. 2015 Jul 25;7(1):75. doi: 10.1186/s13148-015-0094-0 (PMC4514996; doi:10.1186/s13148-015-0094-0)
Supplement: Additional file 10: — Supplemental Table S6. Overlap of 4 CpGs that exhibit differential methylation in both the DCIS progression and ER+ DCIS/IDC populations. [file 13148_2015_94_MOESM10_ESM.xlsx]

## Sheet: Supplemental Table 6_1.csv
Supplemental Table 6. Overlap of 4 CpGs that exhibit differential methylation in both the DCIS progression and ER+ DCIS/IDC populations
CG_ID	CHR	MAPINFO	Gene	Gene Group	Relation to CpG Island	Hazard Ratio	Lower 95 CI	Upper 95 CI	DCIS P-value	IDC Regression Coefficient	IDC P-value	PCGT	TFBSany
cg02449166	10	131748481	EBF3	Body		1.86	1.23	2.81	0.00319	-0.708081	0.00394845	TRUE	TRUE
cg03274800	8	22852120	RHOBTB2	Body		0.6	0.41	0.87	0.00762	0.719691	0.00548015	FALSE	TRUE
cg22220806	19	57337469	PEG3	TSS1500		0.64	0.46	0.9	0.00996	0.53961	0.00531044	FALSE	FALSE
cg25948831	17	78038002	CCDC40	Body	N_Shore	0.67	0.5	0.89	0.00608	1.03676	0.00195315	FALSE	FALSE
