# Supplementary material for: DNA methylation in ductal carcinoma in situ related with future development of invasive breast cancer
Source: Clin Epigenetics. 2015 Jul 25;7(1):75. doi: 10.1186/s13148-015-0094-0 (PMC4514996; doi:10.1186/s13148-015-0094-0)
Supplement: Additional file 12: — Supplemental Table S7. Correlations of methylation with gene expression from TCGA stage I ER+ breast tumors (n=65). [file 13148_2015_94_MOESM12_ESM.xlsx]

## Sheet: SupplementalTable5
Supplemental Table 7. Correlations of methylation with gene expression from TCGA stage I ER+ breast tumors (n=65)
Illumina CG ID	Gene	Chromsome	Genomic Location	Gene Region	Correlation Coefficient	P-value
cg08261841	TMEM139	7	142982463	5'UTR	-0.827404	<2.20E-16
cg21097733	HOXB2	17	46623729	TSS1500	-0.799738	<2.20E-16
cg00032205	TSPYL5	8	98290372	TSS200	-0.779764	<2.20E-16
cg16113681	TBX1	22	19748925	Body	-0.703846	<2.20E-16
cg02851793	SRGN	10	70849854	Body	-0.684222	<2.20E-16
cg26511386	TMEM139	7	142982262	5'UTR	-0.765415	1.13e-13
cg09784307	RPP25	15	75248768	1stExon	-0.669274	5.4e-11
cg15817482	ASB2	14	94423801	TSS200	-0.701865	7.34e-11
cg08601457	FYN	6	112115117	5'UTR	-0.665691	1.16e-09
cg26327071	HOXB4	17	46655818	TSS200	-0.661429	2e-09
cg05529201	FBXO31	16	87368205	Body	-0.654691	3.3e-09
cg14691529	HOTAIR	12	54357771	Body	0.64356	7.38e-09
cg23288563	NDRG2	14	21491469	Body	-0.636101	2.9e-08
cg23084016	ALOX5	10	45916904	Body	-0.61155	6.25e-08
cg00773370	SCNN1A	12	6483772	Body	-0.616696	9.61e-08
cg06487082	ZNF532	18	56530106	1stExon	-0.608217	1.56e-07
cg00407944	NOTCH1	9	139424152	Body	-0.579639	4.2e-07
cg09314421	DOK2	8	21771252	TSS200	-0.587631	4.75e-07
cg08220966	MMRN2	10	88717364	5'UTR	-0.547974	2.3e-06
cg21234471	SEMA4D	9	92023797	5'UTR	-0.537762	5.52e-06
cg16920551	ACSL5	10	114136073	5'UTR	-0.536364	5.89e-06
cg25075794	AQP1	7	30951392	TSS200	-0.534266	6.48e-06
cg17940464	SEC14L1	17	75207380	Body	-0.522269	8.11e-06
cg11411705	TSPAN14	10	82246287	5'UTR	-0.520575	8.78e-06
cg27159719	TMEM71	8	133772742	1stExon	-0.519805	9.1e-06
cg18105842	FGF11	17	7341440	TSS1500	-0.523033	1.07e-05
cg02756056	TAP1	6	32813582	Body	-0.516914	1.4e-05
cg24031355	SPAG6	10	22634439	1stExon	-0.489679	3.48e-05
cg13492227	FGF11	17	7341436	TSS1500	-0.487899	3.75e-05
cg08009711	C2CD2	21	43346184	Body	-0.48903	4.49e-05
cg26189983	TNFRSF1B	1	12227700	Body	-0.48361	5.57e-05
cg23054189	TRIM58	1	248020692	1stExon	-0.472077	7.19e-05
cg02592743	GPR116	6	46889624	5'UTR	-0.470771	7.57e-05
cg13900100	C6orf223	6	43970921	3'UTR	-0.466315	9.04e-05
cg22829917	HOTAIR	12	54357408	Body	0.460859	0.000111873
cg00149213	SLAMF1	1	160617124	TSS200	-0.458479	0.000145195
cg04706201	C5orf56	5	131773770	Body	-0.453506	0.000148311
cg21501358	KLHL14	18	30352980	TSS200	-0.455551	0.000161629
cg16448058	TLX1NB	10	102880841	5'UTR	0.44206	0.000227173
cg04636538	PCDH18	4	138451066	1stExon	-0.439515	0.000249251
cg26584528	RASGRP2	11	64512032	TSS1500	-0.438882	0.000255048
cg17813670	RBM34	1	235301919	Body	0.437422	0.000268868
cg00922378	GPR132	14	105527251	5'UTR	-0.434817	0.000295255
cg07875121	PFDN1	5	139641530	Body	-0.436844	0.000314033
cg14281592	ANGPTL2	9	129884313	5'UTR	-0.436801	0.000314507
cg04844987	ACSL5	10	114136053	5'UTR	-0.43292	0.000315928
cg04273431	GNL1	6	30523215	Body	-0.43208	0.000369827
cg06971418	C17orf88	17	41995241	Body	-0.425769	0.000406336
cg06864083	CCR10	17	40832319	Body	-0.427579	0.00043075
cg00554250	NR1H3	11	47281370	5'UTR	-0.427273	0.000435206
cg16722947	HLA-L	6	30228431	Body	-0.426617	0.000444897
cg04226536	LAYN	11	111411071	TSS200	-0.418842	0.000515801
cg13806741	FAM181B	11	82443436	1stExon	-0.415956	0.00056884
cg04871131	PON1	7	94954202	TSS1500	-0.415905	0.000569829
cg13099330	RBP1	3	139257799	Body	-0.419012	0.00057267
cg06560887	LMO2	11	33890371	Body	-0.417308	0.000605553
cg09854317	CDK2AP1	12	123754235	Body	-0.411456	0.000661512
cg12298268	RBP1	3	139257866	Body	-0.414117	0.000671769
cg23448348	RBP1	3	139257907	Body	-0.409528	0.000778609
cg25386707	EBF3	10	131748428	Body	-0.409047	0.000790653
cg01049530	BMP3	4	81952008	TSS200	-0.40528	0.00081096
cg02017926	CDK2AP1	12	123754328	Body	-0.405769	0.000877386
cg23709290	CNKSR2	X	21393508	Body	-0.392362	0.00122656
cg16360310	CXXC5	5	139036605	5'UTR	-0.388072	0.00140211
cg03957481	KLHDC7B	22	50986962	1stExon	-0.389642	0.0014436
cg06803995	MKL1	22	40815101	Body	-0.384121	0.00158348
cg00161225	P2RX1	17	3814785	Body	-0.384091	0.00170435
cg18733757	ACSL5	10	114134878	TSS1500	-0.381031	0.00186555
cg17133446	TPST2	22	26961427	5'UTR	-0.376166	0.00201382
cg12454705	CCNY	10	35858752	3'UTR	-0.376053	0.00202064
cg22193276	LPIN1	2	11965198	3'UTR	-0.37302	0.00221113
cg01093786	MAML2	11	96047698	Body	-0.365957	0.00271819
cg19402236	FLT1	13	28982820	Body	-0.367395	0.00276391
cg06236559	SMAD2	18	45458303	TSS1500	-0.365428	0.00292136
cg03839949	GATA2	3	128210541	5'UTR	0.364423	0.0030049
cg20060474	KCNAB2	1	6129242	Body	0.362001	0.00304535
cg00471159	LAMB1	7	107641796	Body	-0.363899	0.00304932
cg10230427	BAG2	6	57038227	Body	-0.359095	0.00330762
cg24914355	HOXD13	2	176959229	Body	0.358602	0.00335407
cg07836142	ZSCAN23	6	28411423	TSS200	-0.358491	0.00336459
cg05210501	HOXA10	7	27219344	1stExon	-0.35809	0.0034029
cg04096767	WT1	11	32449450	Body	0.356163	0.00377637
cg22030072	EN1	2	119603673	Body	-0.355114	0.003886
cg00504599	BAHCC1	17	79428036	Body	0.352535	0.00416767
cg02449166	EBF3	10	131748481	Body	-0.35201	0.00422713
cg17083575	FOXK1	7	4746131	Body	-0.346941	0.00484199
cg10013121	TRERF1	6	42227422	Body	0.341918	0.00530841
cg27164797	BAG2	6	57038231	Body	-0.342614	0.00542819
cg01823958	SLC1A7	1	53557455	Body	-0.339292	0.00591997
cg19317960	LNX1	4	54452606	5'UTR	0.334539	0.00645421
cg18440777	LRP5	11	68157499	Body	-0.33416	0.00651849
cg21703322	LAYN	11	111411076	TSS200	-0.33396	0.00679197
cg07956751	GIMAP7	7	150211939	TSS200	-0.333654	0.00684527
cg17916520	FAM109B	22	42473790	Body	-0.332066	0.00688408
cg02360862	MIXL1	1	226411954	Body	-0.331182	0.0070437
cg09956302	HHIPL1	14	100111282	TSS200	-0.326446	0.00795537
cg10589353	KIRREL3	11	126294637	Body	-0.324868	0.00828125
cg25948831	CCDC40	17	78038002	Body	-0.322119	0.00887679
cg22220806	PEG3	19	57337469	TSS1500	0.320152	0.00932549
cg02139338	STK32C	10	134108333	Body	0.320935	0.00941362
cg15502231	BCAP29	7	107235907	Body	-0.319038	0.00958841
* Spearman correlation coefficient of beta-values with the expression levels of its associated gene across samples
